# Supplementary material for: Validation of the Cardiac Arrest Survival Postresuscitation In-hospital (CASPRI) score in an East Asian population
Source: PLoS One. 2018 Aug 23;13(8):e0202938. doi: 10.1371/journal.pone.0202938 (PMC6107241; doi:10.1371/journal.pone.0202938)
Supplement: S1 Dataset — (XLSX) [file pone.0202938.s004.xlsx]

## Sheet: 工作表3
Age	Male	CPC score 24 h before cardiac arrest	Respiratory insufficiency	Renal insufficiency	Arrhythmia	Diabetes mellitus	Hypotension	Heart failure, prior admission	Heart failure, this admission	Myocardial infarction, prior admission	Myocardial infarction, this admission	Metabolic or electrolyte abnormality	Sepsis	Pneumonia	Metastatic or hematologic malignant disease	Baseline depression in CNSc function	Hepatic insufficiency	Acute stroke	Cardiopulmonary resuscitation during or before 2010	Year of Arrest	Initial cardiac arrest rhythm	CPR Duration	Time to defibrillation	Arrest location	Arrest at night	Arrest on weekend	Mechanical ventilation	Intravenous vasopressors	Intravenous antiarrhythmics	Pulmonary artery catheter	Hemodialysis	Intra-aortic balloon pumping	CASPRI score	Patients with a favourable neurological outcome at hospital discharge
65.2985	0	1	1	0	0	1	0	0	0	0	0	0	0	0	1	0	0	0	0	2011	2	24	NA	1	1	0	0	1	0	0	0	0	19	0
59.7358	1	3	1	1	0	0	0	1	1	0	0	0	0	0	0	0	0	0	0	2011	2	2	NA	1	0	1	0	1	0	0	0	0	20	0
85.6592	0	2	0	0	0	0	0	0	0	0	1	0	0	0	0	0	0	0	0	2011	3	10	NA	1	1	0	0	0	0	0	0	0	18	0
90.1704	1	4	1	1	0	0	0	0	0	1	1	1	0	1	0	0	0	0	0	2011	3	5	NA	1	0	0	0	1	0	0	1	0	22	0
97.044	0	2	1	0	0	1	0	0	1	0	0	0	0	1	0	0	0	0	0	2011	2	19	NA	3	0	1	0	0	0	0	0	0	22	0
79.7682	1	2	0	1	0	0	0	0	0	0	1	0	0	0	0	0	0	0	0	2011	3	7	NA	1	0	1	0	0	0	0	0	0	18	1
63.261	0	3	1	0	0	1	1	0	0	1	1	0	0	0	0	0	0	0	0	2011	2	6	NA	1	1	0	0	1	0	0	0	0	24	0
76.4998	1	2	1	0	0	1	0	0	0	0	0	0	0	1	0	0	0	0	0	2011	2	13	NA	1	0	0	0	0	0	0	0	0	17	0
76.7431	1	3	1	1	0	0	0	0	0	0	1	0	0	0	0	0	0	0	0	2011	3	4	NA	1	0	0	0	1	0	0	0	0	20	0
73.3879	0	3	1	1	0	1	1	0	0	0	1	0	0	0	0	0	0	0	0	2011	1	43	15	3	0	0	0	0	0	0	0	0	30	0
83.8024	1	4	1	1	0	0	0	0	0	0	1	0	1	0	0	0	0	0	0	2011	2	18	NA	1	0	1	0	1	0	0	0	0	32	0
45.9617	1	3	1	0	0	0	0	1	1	0	0	0	0	0	0	0	0	0	0	2011	2	17	NA	3	0	0	1	1	0	0	1	0	28	1
29.4191	1	1	1	1	0	0	1	0	0	0	0	0	0	0	0	0	0	0	0	2011	3	20	NA	1	0	0	0	1	0	0	0	0	18	0
77.6063	1	3	0	0	0	1	0	1	0	0	0	0	0	0	0	0	0	0	0	2011	3	46	NA	1	0	1	0	1	0	0	0	0	26	0
72.7976	0	3	0	1	0	1	0	0	0	0	1	0	0	0	0	1	0	1	0	2011	3	15	NA	3	0	0	0	0	0	0	0	0	27	0
73.4095	1	3	1	1	0	0	1	1	1	0	0	0	1	0	0	0	0	0	0	2011	2	5	NA	1	0	0	0	0	1	0	0	0	30	0
51.7171	0	3	1	1	0	1	0	0	0	0	0	0	0	1	0	0	0	0	0	2011	2	21	NA	1	0	1	0	1	0	0	0	0	25	0
52.7051	0	1	1	0	0	0	0	0	0	0	0	0	0	1	0	0	1	0	0	2011	3	8	NA	1	0	0	0	1	0	0	0	0	14	0
68.3032	0	3	1	1	0	0	0	0	0	0	0	0	0	0	0	0	1	0	0	2011	3	2	NA	1	0	1	0	1	0	0	0	0	23	0
76.1875	1	2	0	1	0	1	0	0	0	1	1	0	0	1	0	0	0	0	0	2011	2	5	NA	1	0	0	0	1	0	0	0	1	14	0
73.3506	0	3	1	0	0	0	1	0	0	0	0	0	0	0	0	0	0	0	0	2011	2	3	NA	2	0	1	0	0	0	0	0	0	21	0
64.6757	0	3	0	0	0	0	0	0	0	0	0	0	0	1	1	0	0	0	0	2011	1	31	15	3	0	1	0	0	0	0	0	0	28	0
65.0899	1	2	1	0	0	0	1	0	0	0	0	0	0	1	1	0	0	0	0	2011	3	25	NA	1	1	1	0	0	0	0	0	0	23	0
68.19	0	3	0	1	1	0	0	0	0	0	0	0	1	1	0	0	0	0	0	2011	3	55	NA	3	0	0	0	0	0	0	1	0	32	0
67.1591	1	4	1	1	0	1	0	0	0	0	0	0	0	1	0	0	0	0	1	2008	1	2	0	1	0	0	0	0	0	0	0	0	13	0
73.0032	0	3	1	1	0	1	1	0	0	0	0	0	0	0	0	0	0	0	1	2008	3	4	NA	1	0	1	0	1	0	0	0	0	23	0
52.2043	1	3	1	1	0	1	1	0	0	0	0	0	0	1	1	0	0	0	0	2011	3	22	NA	3	0	1	1	1	0	0	0	0	36	0
41.6742	0	2	1	1	0	1	1	0	0	0	0	0	0	1	1	0	0	0	1	2008	2	42	NA	1	0	0	0	1	0	0	1	0	27	0
73.0481	1	2	1	1	0	0	0	0	0	0	0	0	0	0	0	0	0	0	1	2008	1	19	12	3	0	0	1	1	0	0	0	0	21	0
50.8877	0	2	0	0	0	0	1	0	0	0	0	0	0	0	1	0	0	0	1	2008	1	15	1	1	0	0	0	1	0	0	0	0	15	0
81.4551	1	4	1	1	0	1	1	0	0	0	0	0	0	1	1	1	0	0	1	2008	2	18	NA	1	0	1	0	0	0	0	0	0	36	0
85.3387	1	3	1	1	0	1	0	0	0	0	1	0	1	1	1	0	0	0	0	2011	3	6	NA	3	1	0	0	0	0	0	0	0	34	0
61.3699	0	2	1	1	0	0	1	0	0	0	0	0	0	0	1	0	0	0	1	2008	3	41	NA	1	0	0	0	1	0	0	0	0	27	0
89.571	0	3	1	1	0	0	0	1	0	0	0	0	1	0	0	0	1	0	1	2008	3	6	NA	1	0	1	0	1	0	0	0	0	32	0
78.4432	0	3	0	0	0	1	0	0	0	0	0	0	0	0	1	0	0	0	1	2008	1	4	15	3	0	0	0	0	0	0	0	0	21	0
54.7585	0	4	1	1	0	1	1	0	0	0	0	0	0	1	0	0	0	0	1	2008	2	7	NA	1	0	0	1	1	0	0	1	0	28	0
73.6203	0	4	0	1	0	0	0	0	0	0	0	0	0	0	1	0	0	0	1	2008	2	5	NA	1	0	0	0	1	0	0	1	0	28	0
46.7945	1	3	1	0	0	0	0	1	0	0	0	0	0	0	1	0	1	0	1	2008	3	5	NA	3	0	0	0	0	0	0	0	0	29	0
60.7416	1	3	1	0	0	0	1	0	0	0	0	0	0	0	1	0	0	0	1	2008	3	8	NA	1	0	0	0	1	0	0	0	0	27	0
69.6666	1	2	1	0	0	0	1	0	0	0	0	0	0	1	0	0	0	0	1	2008	2	43	NA	2	0	1	1	1	0	0	0	0	25	0
75.5134	0	3	1	1	0	0	0	0	0	0	0	0	0	0	0	0	0	0	1	2008	1	10	3	1	1	0	1	0	0	0	0	0	22	1
36.5959	1	3	1	1	0	0	0	0	0	0	0	1	0	0	0	0	1	0	1	2009	3	32	NA	1	0	0	0	1	0	0	1	0	30	1
56.2196	0	1	1	0	0	0	0	0	0	0	0	0	1	1	1	0	0	0	1	2008	2	75	NA	3	1	1	0	0	0	0	0	0	25	0
81.9971	1	3	1	1	0	0	1	0	0	0	0	0	0	0	0	0	0	0	1	2008	2	5	NA	1	0	0	1	1	1	0	0	0	32	0
46.0982	0	2	1	1	0	0	1	0	0	0	0	0	0	0	1	0	0	0	1	2008	2	10	NA	1	0	0	0	1	0	0	0	0	24	0
57.8264	1	4	1	0	0	0	1	0	0	0	0	1	0	1	0	0	1	0	1	2009	3	14	NA	1	1	0	0	1	0	0	0	0	28	0
87.4015	1	4	1	1	0	1	0	1	0	1	0	1	0	1	0	0	0	0	1	2009	3	12	NA	1	0	1	0	0	0	0	0	0	27	0
55.7485	0	3	1	1	0	0	1	1	0	0	0	0	0	0	0	0	0	0	1	2009	1	29	7	1	1	1	0	1	0	0	0	0	24	0
79.6348	0	3	0	0	0	1	0	0	0	0	0	0	0	0	0	0	0	0	1	2009	2	31	NA	1	0	1	0	0	0	0	0	0	29	0
81.533	0	3	1	0	0	0	0	0	1	0	0	0	0	0	0	0	0	0	1	2009	1	5	0	1	0	0	0	1	1	0	0	0	14	0
64.4002	1	2	0	1	0	1	0	0	0	0	0	0	0	0	0	0	1	0	1	2009	2	17	NA	3	1	1	0	0	0	0	0	0	25	0
91.6525	1	2	1	0	0	0	0	1	0	0	0	0	0	0	0	0	0	0	1	2009	2	35	NA	3	1	0	0	0	0	0	0	0	24	0
42.3519	0	4	1	1	0	0	0	0	0	0	0	0	0	1	1	0	1	0	1	2009	2	18	NA	1	1	0	0	1	0	0	0	0	33	0
45.9648	1	3	1	1	0	1	0	0	0	0	0	0	0	0	0	0	1	0	1	2009	3	17	NA	1	0	0	0	1	0	0	0	0	28	0
85.7242	0	2	1	1	0	0	0	1	0	0	0	0	1	1	0	0	0	0	1	2009	3	5	NA	1	0	0	0	1	0	0	0	0	21	0
31.1715	0	3	1	0	0	0	0	0	1	0	0	0	0	0	1	0	0	0	1	2009	2	17	NA	1	0	1	0	0	0	0	0	0	27	0
49.1825	0	2	1	0	0	0	1	0	0	0	0	1	0	0	1	0	0	0	1	2009	2	10	NA	3	0	1	0	0	0	0	0	0	24	0
78.8105	0	3	1	1	0	0	0	0	0	0	0	0	0	0	0	0	0	0	1	2005	2	15	NA	2	0	0	0	0	0	0	1	0	25	0
80.621	0	3	1	0	0	0	0	0	0	0	0	0	0	1	0	0	0	0	1	2009	2	3	NA	1	0	1	1	1	0	0	0	0	24	0
59.5443	0	1	1	0	0	0	0	0	0	0	0	0	0	0	0	0	0	1	1	2009	2	18	NA	1	0	0	0	0	0	0	0	0	15	0
80.3991	0	3	0	0	0	0	0	0	0	0	0	0	0	0	1	0	0	0	1	2009	3	24	NA	3	0	1	0	0	1	0	0	0	32	0
84.1784	0	3	0	0	0	1	0	0	0	0	0	0	0	1	0	0	0	0	1	2009	2	65	NA	3	1	1	0	0	0	0	0	0	31	0
81.3188	1	2	1	1	0	0	1	0	0	0	0	1	0	1	0	0	0	0	1	2009	3	12	NA	3	0	0	0	1	0	0	0	0	25	0
78.8081	1	2	0	0	0	0	0	0	0	0	0	0	0	0	0	0	0	0	1	2009	2	17	NA	2	0	0	0	0	0	0	0	0	17	0
43.3507	1	2	0	0	0	0	0	0	0	1	1	0	0	1	1	0	0	0	1	2009	2	98	NA	2	0	1	0	0	0	0	0	0	21	0
52.55	0	3	1	1	0	1	1	0	0	0	0	0	0	0	0	0	0	0	1	2009	3	12	NA	1	0	0	1	1	1	0	1	0	29	0
27.1187	0	4	1	1	0	0	0	0	1	0	0	0	0	1	1	0	1	0	1	2009	3	9	NA	3	1	0	0	0	0	0	0	0	31	0
88.2294	1	3	0	1	0	0	0	1	0	0	0	1	0	1	0	1	0	0	1	2009	3	15	NA	3	0	1	0	0	0	0	1	0	29	0
75.3462	0	3	1	0	0	1	0	0	1	0	0	0	0	0	0	0	0	0	1	2009	3	6	NA	1	1	0	1	1	0	0	0	0	24	1
53.3343	1	3	1	0	0	0	0	0	0	0	0	0	0	1	0	0	1	0	1	2009	3	11	NA	1	0	0	1	1	0	0	0	0	28	0
50.8897	1	3	0	0	0	1	0	0	0	0	0	0	0	0	0	1	1	0	1	2009	3	10	NA	1	0	0	0	0	0	0	0	0	25	0
77.1694	1	2	1	1	0	0	0	0	0	0	0	0	0	1	0	1	1	0	1	2009	2	46	NA	3	1	0	0	0	0	0	0	0	28	1
84.337	1	2	1	0	0	0	0	0	0	0	0	0	0	0	0	0	0	0	1	2009	2	13	NA	3	1	1	0	0	0	0	0	0	21	0
48.4683	0	3	1	1	0	0	0	0	0	0	0	1	0	0	1	0	1	0	1	2009	2	33	NA	1	1	0	1	1	0	0	1	0	38	0
75.5789	0	4	1	1	0	1	0	1	1	0	0	0	0	1	0	1	0	0	1	2009	3	4	NA	1	1	0	1	1	0	0	1	0	23	0
80.6819	0	2	0	1	0	0	0	0	0	0	0	0	0	0	1	0	0	0	1	2009	2	10	NA	3	1	0	0	1	0	0	1	0	27	0
67.7891	0	3	1	1	0	0	0	0	0	0	0	1	0	1	1	0	0	0	1	2009	2	15	NA	1	1	0	0	0	0	0	0	0	30	0
82.5588	0	3	1	1	0	1	0	0	0	0	0	0	1	0	0	0	0	0	1	2008	1	5	4	1	0	1	0	0	1	0	0	0	24	0
85.9241	1	3	1	0	0	0	0	0	0	0	0	0	0	0	0	0	0	0	1	2009	2	31	NA	1	0	0	0	0	0	0	0	0	29	0
67.2116	1	2	1	0	0	1	0	0	0	0	0	0	0	1	1	0	0	1	1	2010	3	15	NA	3	1	0	0	0	0	0	0	0	22	0
54.3412	1	3	1	0	0	0	0	0	0	0	0	0	0	1	1	0	0	0	1	2010	3	26	NA	3	1	0	0	0	0	0	0	0	28	0
72.4347	1	3	1	1	0	1	1	0	1	1	0	1	0	1	0	0	0	0	1	2009	2	2	NA	1	0	0	1	1	0	0	0	0	27	0
58.5954	1	2	1	1	0	0	1	0	0	0	0	0	1	1	1	0	0	0	1	2010	2	9	NA	3	1	0	0	0	0	0	0	0	27	0
78.7419	0	3	1	1	0	1	0	0	0	1	0	1	1	0	0	0	1	0	1	2010	2	8	NA	1	0	0	0	0	0	0	0	0	31	0
85.8606	0	3	1	1	0	0	0	0	1	0	0	0	0	1	0	0	0	0	0	2011	3	23	NA	1	0	0	0	0	0	0	1	0	28	0
84.7254	0	2	1	1	0	0	0	0	0	0	0	0	0	1	0	0	0	0	1	2010	2	10	NA	3	1	1	0	0	0	0	0	0	23	0
53.1185	1	4	1	1	0	0	1	0	0	0	0	0	0	1	0	0	0	0	1	2010	1	7	0	1	0	0	1	1	0	0	0	0	21	0
87.9968	0	3	1	0	0	0	0	0	0	0	0	0	0	0	0	0	0	0	1	2010	3	11	NA	1	0	0	1	1	1	0	1	0	28	0
59.1733	0	4	1	0	0	1	0	0	0	0	0	0	0	1	1	0	0	0	1	2010	2	15	NA	3	1	0	0	0	0	0	0	0	29	0
53.8032	0	2	0	0	0	1	0	0	0	0	0	1	0	0	1	0	0	0	1	2010	3	35	NA	3	0	0	0	0	0	0	0	0	23	0
94.2514	0	2	1	1	0	1	0	0	0	0	1	1	0	1	0	0	0	0	1	2010	2	4	NA	3	0	0	0	1	0	0	0	0	18	0
64.0336	0	2	0	0	0	0	0	0	0	0	0	0	0	0	1	0	1	0	1	2010	2	26	NA	2	1	0	0	0	0	0	0	0	24	0
90.5007	0	2	1	1	0	0	0	0	1	0	0	1	0	0	0	0	1	0	1	2010	3	20	NA	3	0	1	0	0	0	0	0	0	27	0
81.4824	0	4	1	0	0	0	0	0	0	0	0	0	0	0	0	0	0	0	1	2009	2	10	NA	1	0	0	1	1	0	0	0	0	29	0
49.4742	1	2	1	0	0	0	0	0	0	0	0	0	0	1	0	0	0	0	1	2010	3	4	NA	3	0	0	0	0	0	0	0	0	11	1
27.0377	0	2	0	0	0	0	0	0	0	0	0	1	0	0	0	0	0	0	1	2010	3	6	NA	3	0	1	0	0	0	0	0	0	14	0
18.6532	1	3	1	0	0	0	0	0	0	0	0	0	0	0	1	0	0	0	1	2010	3	11	NA	1	1	0	1	0	0	0	0	0	28	0
77.8817	0	3	1	1	0	0	0	0	1	0	0	0	0	1	0	0	1	0	1	2010	2	27	NA	3	0	1	0	0	0	0	0	0	33	0
69.2214	1	3	0	1	0	1	1	0	0	0	1	0	0	0	0	0	0	0	1	2010	3	52	NA	1	1	1	0	1	0	0	0	0	31	0
81.0137	1	3	1	1	0	1	0	0	0	0	0	0	1	1	0	0	0	0	1	2010	2	13	NA	1	1	1	0	0	0	0	0	0	31	0
70.9592	1	2	1	1	0	0	0	0	0	0	0	0	0	1	1	0	0	0	1	2010	1	9	15	1	0	1	1	0	0	0	0	0	20	0
44.539	0	2	0	0	0	0	1	0	0	0	0	0	0	0	0	0	0	0	1	2010	3	15	NA	1	0	0	0	1	0	0	0	0	17	0
49.2116	1	4	1	0	0	1	0	0	0	0	0	0	0	1	0	0	0	0	1	2009	3	12	NA	3	0	1	1	0	0	0	0	0	26	0
60.399	1	4	1	1	0	1	0	0	0	0	0	0	1	0	0	0	0	0	1	2009	2	20	NA	1	0	0	1	1	1	0	0	0	32	0
57.6791	1	2	1	1	0	0	0	1	0	0	0	0	0	0	0	0	1	0	1	2009	3	15	NA	3	0	0	0	0	0	0	0	0	23	0
42.5388	0	2	1	1	0	0	0	0	1	0	0	0	0	0	1	0	1	0	1	2009	3	4	NA	1	1	0	0	0	0	0	0	0	19	0
39.2635	0	3	1	0	0	0	0	0	0	0	0	0	0	1	1	0	0	0	1	2009	2	10	NA	1	1	0	0	1	1	0	0	0	26	0
41.7105	1	4	1	0	0	0	1	0	0	0	0	0	0	0	0	0	1	0	1	2009	3	21	NA	1	0	0	0	1	0	0	0	0	29	0
78.965	0	3	1	1	0	1	0	0	0	0	1	0	0	0	0	0	0	0	1	2009	1	7	1	1	1	0	0	1	1	0	0	0	17	1
43.057	1	2	0	1	0	1	0	0	1	0	0	0	0	0	0	0	0	0	1	2009	1	19	13	3	0	0	0	1	0	0	0	0	16	0
78.78	1	2	1	0	1	0	0	0	0	0	0	0	0	1	0	0	0	0	1	2009	2	30	NA	3	0	0	0	0	0	0	0	0	22	0
84.7998	1	3	1	1	0	0	0	1	1	0	1	0	0	0	0	0	1	0	1	2009	2	13	NA	1	1	0	0	1	0	0	0	0	32	1
88.5646	1	3	1	1	0	0	0	0	0	0	1	1	0	0	0	0	1	0	1	2009	2	14	NA	1	1	1	0	1	0	0	1	0	32	0
83.6555	1	3	1	0	0	0	1	0	0	0	0	0	0	0	1	0	0	0	1	2009	2	20	NA	1	1	0	0	1	0	0	0	0	34	0
51.8945	1	2	0	0	0	0	0	0	0	0	0	0	0	0	1	0	0	0	1	2009	3	15	NA	1	0	1	0	0	0	0	0	0	18	0
21.5849	1	4	1	0	0	0	0	0	0	0	0	0	0	1	0	0	0	0	1	2009	2	4	NA	1	0	0	0	1	0	0	0	0	17	0
45.9167	1	3	0	0	0	0	0	0	0	0	0	0	0	0	1	0	0	0	1	2009	3	14	NA	1	1	0	0	0	0	0	0	0	25	0
76.7695	0	3	1	0	0	1	0	0	0	0	0	0	1	1	0	0	0	1	1	2009	1	2	0	1	1	1	0	0	0	0	0	0	15	0
55.2541	0	3	0	0	0	0	0	0	1	0	0	0	0	0	1	0	0	0	1	2009	2	15	NA	2	0	0	0	0	0	0	0	0	26	0
71.4365	0	3	1	0	0	1	0	0	1	0	1	0	0	0	0	0	0	0	1	2009	3	17	NA	2	1	1	0	1	0	0	0	0	23	0
82.3704	0	2	0	0	0	0	0	0	1	0	0	0	0	0	0	0	0	0	1	2009	2	19	NA	3	0	0	0	1	0	0	0	0	22	0
34.257	0	4	0	0	1	0	0	0	0	0	0	0	0	0	0	0	0	0	1	2009	3	4	NA	2	0	0	0	0	0	0	0	0	15	1
48.5324	0	4	1	1	0	0	0	0	0	0	0	1	0	0	1	0	0	0	1	2009	2	9	NA	1	0	0	0	1	0	0	0	0	26	0
30.6824	0	2	1	1	0	0	0	0	0	0	0	1	1	0	1	0	0	0	1	2009	3	11	NA	1	0	0	0	1	0	0	1	0	23	0
94.8851	1	4	1	1	0	0	1	0	0	0	0	0	0	1	0	0	0	0	1	2009	2	31	NA	1	0	0	0	1	1	0	0	0	34	0
84.9545	1	1	0	0	0	0	0	0	0	0	0	0	0	0	0	0	0	0	0	2011	3	14	NA	3	0	0	0	0	0	0	0	0	18	0
74.6639	0	4	1	0	0	0	0	0	0	0	0	1	0	1	0	0	0	0	0	2011	1	5	3	1	1	0	0	1	0	0	0	0	12	0
57.5721	1	2	0	0	0	1	0	1	0	0	0	0	0	0	0	0	0	0	1	2010	1	96	4	1	1	1	0	1	1	0	0	0	11	0
90.1285	0	3	1	0	0	1	0	1	1	0	0	0	0	1	0	0	0	0	1	2010	3	3	NA	1	0	0	0	1	0	0	0	0	20	0
85.134	1	3	1	1	0	1	0	1	0	0	0	0	1	1	0	0	0	0	1	2010	1	2	0	1	1	1	0	0	0	0	0	0	19	0
66.2866	1	2	1	0	0	0	0	1	0	0	0	0	0	0	0	0	0	0	1	2010	2	9	NA	3	1	0	0	0	0	0	0	0	16	0
32.8046	0	2	1	0	0	0	0	0	1	0	0	0	0	0	0	0	0	0	1	2010	3	23	NA	1	0	0	0	0	0	0	0	0	15	0
43.722	0	2	0	0	0	0	0	0	0	0	0	0	0	0	0	0	0	0	1	2010	2	6	NA	2	0	1	0	0	0	0	0	0	12	0
70.3667	1	2	0	0	0	0	0	0	1	0	0	0	0	0	0	0	0	0	1	2010	1	14	2	2	0	0	0	0	0	0	0	0	9	0
74.6196	0	2	1	0	0	1	0	0	1	0	0	1	0	0	0	0	0	0	1	2010	1	10	3	1	0	0	1	1	1	0	0	0	13	0
71.8304	0	4	1	0	0	0	1	0	0	0	0	1	0	1	1	0	0	0	1	2010	2	25	NA	1	1	0	1	1	0	0	0	0	35	0
56.1884	1	2	1	1	0	0	0	0	1	0	0	0	0	0	1	0	1	0	1	2010	3	27	NA	3	0	0	0	0	0	0	0	0	27	0
25.3589	0	4	1	1	0	0	0	0	0	0	0	1	1	1	0	0	0	0	1	2010	2	5	NA	1	0	0	1	1	0	0	1	0	25	0
73.4297	1	2	1	1	0	1	0	0	1	0	0	0	0	1	0	0	1	0	1	2010	2	39	NA	3	1	0	0	0	0	0	0	0	28	0
72.4808	1	3	0	1	0	1	0	0	1	0	1	0	0	1	0	0	0	0	1	2010	1	4	2	1	0	0	0	1	1	0	1	0	14	1
25.7941	1	2	0	0	0	0	0	0	1	0	0	0	0	0	0	0	0	0	1	2010	1	9	0	3	0	0	0	0	0	0	0	0	8	0
50.3188	1	2	0	0	0	0	0	0	0	0	0	0	0	0	0	0	1	0	1	2010	1	27	15	3	0	0	1	1	0	0	0	0	21	0
87.2046	1	3	1	0	1	0	0	1	0	0	0	0	0	1	0	0	0	0	1	2010	1	6	1	1	0	0	1	1	0	0	0	0	20	0
85.661	1	4	0	0	0	0	0	0	1	0	1	0	0	0	0	0	0	0	1	2010	2	15	NA	1	0	0	1	1	0	0	0	0	29	0
36.0147	0	2	1	1	0	0	0	0	0	0	0	0	0	0	0	0	0	0	1	2010	3	4	NA	1	0	1	0	1	0	0	1	0	11	0
81.6092	1	2	1	0	0	1	0	0	0	0	0	1	0	0	1	0	0	0	1	2010	3	10	NA	3	0	0	0	0	0	0	0	0	22	0
54.3013	1	3	0	0	0	0	0	0	0	0	0	0	0	1	1	0	0	0	1	2010	2	42	NA	3	0	1	0	0	0	0	0	0	31	0
78.8089	0	2	1	1	0	1	0	0	1	0	0	0	0	0	0	0	0	0	1	2010	2	15	NA	2	0	0	0	0	0	0	0	0	18	0
62.5939	1	3	1	1	1	1	0	0	0	0	0	0	0	0	0	0	1	0	1	2010	3	16	NA	1	0	0	1	0	0	0	1	0	32	0
50.2082	1	3	1	0	0	0	0	0	0	0	0	0	0	0	0	0	0	1	1	2010	2	22	NA	2	0	0	1	0	0	0	0	0	25	0
67.7641	1	4	1	0	0	1	1	0	0	0	0	0	0	0	0	0	1	0	1	2010	2	14	NA	1	0	0	1	1	0	0	0	0	33	0
91.2108	0	4	1	0	1	0	1	0	1	0	0	0	0	1	0	0	0	0	1	2010	3	5	NA	1	0	0	1	1	0	0	0	0	26	0
62.424	0	3	1	0	0	0	1	0	0	0	0	0	0	1	1	0	0	0	1	2010	2	8	NA	1	0	1	0	1	0	0	0	0	28	0
61.6871	0	3	1	1	0	1	0	0	1	0	0	0	0	1	0	0	0	0	1	2010	3	4	NA	3	1	1	0	0	0	0	0	0	21	0
39.8641	1	2	1	0	0	0	0	0	0	0	0	1	0	1	1	0	0	0	1	2010	3	10	NA	3	0	0	0	0	0	0	0	0	20	0
19.4014	1	4	1	0	0	0	0	0	0	0	0	0	1	0	1	0	0	0	1	2010	2	27	NA	1	0	0	0	1	0	0	0	0	30	0
81.4154	0	3	0	1	1	1	0	1	0	0	0	1	0	0	0	0	0	0	1	2010	2	37	NA	3	1	0	0	0	0	0	0	0	33	0
87.6881	0	3	1	0	0	0	0	1	0	0	0	0	0	0	0	0	0	0	1	2010	3	45	NA	3	1	0	0	0	0	0	0	0	30	0
31.131	1	2	1	1	0	0	0	0	0	0	0	0	0	1	0	0	1	0	1	2010	2	10	NA	1	0	0	0	0	0	0	0	0	21	1
64.7261	1	2	0	0	0	0	0	0	0	0	1	0	1	0	0	0	0	0	1	2010	1	3	15	1	1	0	0	0	0	0	0	0	10	1
73.6071	1	2	0	0	0	0	0	0	0	0	1	0	0	0	0	0	0	0	1	2010	1	4	1	1	1	1	0	0	0	0	0	0	5	1
64.0102	1	3	1	1	0	1	1	0	0	0	0	1	0	0	0	0	0	0	1	2010	1	4	2	1	0	0	0	0	0	0	0	0	16	0
48.677	0	3	1	1	0	0	0	0	0	0	0	0	0	0	1	0	1	0	1	2010	2	8	NA	1	1	0	0	1	0	0	1	0	30	0
79.1146	1	3	1	1	0	1	0	0	0	0	0	0	0	1	0	0	0	0	1	2010	3	14	NA	3	0	1	0	0	0	0	0	0	29	0
24.9962	1	2	1	0	0	0	0	0	0	0	0	0	1	0	1	0	0	0	1	2010	2	80	NA	3	0	1	0	0	0	0	0	0	27	0
56.5508	1	3	1	1	0	0	0	0	0	0	0	0	0	0	0	0	0	0	1	2010	3	8	NA	3	1	0	0	0	0	0	0	0	23	0
80.5322	1	2	1	0	1	1	1	0	0	0	0	0	0	1	0	0	0	0	1	2010	2	20	NA	2	0	1	0	0	0	0	0	0	22	0
71.0275	1	3	1	0	0	1	0	0	0	0	0	0	0	0	0	0	0	0	1	2010	2	21	NA	3	0	0	0	0	0	0	0	0	27	0
73.3795	1	2	0	0	0	0	0	0	0	0	0	0	0	0	0	0	0	0	1	2009	2	7	NA	1	0	1	0	0	1	0	0	0	15	1
78.0495	1	2	1	1	1	0	0	0	1	0	0	0	0	1	0	0	1	0	1	2009	3	50	NA	1	0	0	0	0	0	0	0	0	25	0
81.4824	0	4	1	0	1	0	1	0	0	0	0	0	0	1	0	0	0	1	1	2009	2	10	NA	1	0	0	0	1	1	0	0	0	29	0
82.2898	1	2	0	1	0	0	0	1	0	0	0	0	0	0	0	0	0	0	1	2009	3	13	NA	1	0	0	0	1	0	0	1	0	20	0
79.3743	1	3	1	0	0	0	0	0	0	0	0	0	0	1	0	0	1	1	1	2009	1	12	4	2	0	0	0	0	0	0	0	0	24	0
81.7456	1	4	1	1	1	0	0	0	1	0	0	0	0	0	0	0	1	0	1	2009	3	3	NA	1	0	0	0	1	0	0	0	0	26	0
80.4985	1	3	1	1	0	0	0	0	0	0	1	0	1	1	0	0	0	0	1	2009	1	12	0	1	1	0	0	0	1	0	0	0	24	0
39.8135	1	3	1	0	0	1	0	0	0	0	0	0	0	0	0	0	1	0	1	2009	3	6	NA	1	0	1	0	0	0	0	0	0	23	0
77.0928	1	3	0	0	0	0	0	0	0	0	0	0	0	0	1	0	0	0	1	2009	2	33	NA	3	1	0	0	1	0	0	0	0	33	0
57.7562	0	3	0	0	0	0	0	0	0	0	0	0	1	0	0	0	0	0	1	2009	2	10	NA	3	0	0	0	0	0	0	0	0	27	0
27.9885	1	3	1	0	0	0	0	0	0	0	0	1	0	0	1	0	0	0	1	2009	2	18	NA	3	0	0	0	1	0	0	0	0	29	0
87.3194	1	1	1	0	1	0	0	0	0	0	0	0	0	1	0	0	0	0	1	2009	2	29	NA	3	0	1	0	0	0	0	0	0	20	0
39.6358	1	1	0	0	0	0	0	0	0	0	0	0	0	0	0	0	1	0	1	2009	2	10	NA	3	1	0	0	0	0	0	0	0	19	0
72.7766	1	2	1	0	0	1	0	0	0	0	0	0	0	0	0	0	0	0	1	2009	3	20	NA	1	0	1	0	0	0	0	0	0	17	0
72.6713	1	2	0	0	1	0	0	0	1	0	0	0	0	0	0	0	1	0	1	2009	1	25	0	3	1	0	0	0	0	0	0	0	17	0
66.6906	0	3	0	0	0	0	0	0	0	0	0	0	0	0	0	0	0	0	0	2012	3	3	NA	1	0	0	0	1	0	0	0	0	17	1
78.3729	0	3	1	1	0	1	0	0	0	0	0	1	0	1	0	1	0	0	0	2012	3	15	NA	2	0	0	0	0	0	0	0	0	25	0
88.943	1	2	1	0	1	0	1	1	0	0	0	1	0	0	0	0	0	0	0	2012	1	48	1	3	0	1	0	0	0	0	0	0	20	0
92.4529	1	3	1	1	1	0	0	0	0	0	0	0	0	1	0	0	0	0	0	2012	3	12	NA	3	0	0	0	0	0	0	0	0	29	0
72.7122	1	3	0	1	1	0	0	0	0	0	0	0	0	0	0	0	0	0	0	2012	3	13	NA	1	1	0	0	0	0	0	0	0	25	0
48.1162	1	4	1	0	0	0	1	0	0	0	0	0	0	0	0	0	1	0	0	2012	1	3	15	1	0	0	0	0	0	0	0	0	20	1
58.6926	1	3	1	0	0	0	0	0	0	0	0	0	0	0	0	0	0	0	0	2012	3	11	NA	3	0	1	0	0	0	0	0	0	23	0
86.9928	1	2	1	1	0	0	0	0	1	0	1	0	0	0	0	0	0	0	0	2012	3	27	NA	3	1	0	0	0	0	0	0	0	23	0
57.3001	1	3	1	0	0	0	0	0	0	0	0	0	0	1	1	0	0	0	0	2012	1	2	15	1	0	1	0	1	0	0	0	0	17	0
62.5591	0	4	1	0	1	1	0	0	0	0	0	1	0	1	0	0	1	0	0	2012	1	3	2	1	0	0	0	0	0	0	0	0	15	0
63.9763	1	1	0	1	0	0	0	1	0	0	0	0	0	0	0	0	0	0	0	2012	2	14	NA	3	0	0	0	0	0	0	0	0	18	0
79.0734	0	4	1	0	0	1	0	0	0	0	0	0	0	1	0	0	0	0	0	2012	2	9	NA	3	0	0	0	0	0	0	0	0	26	0
64.4748	1	2	1	1	1	0	0	0	0	0	0	0	0	0	0	0	1	0	0	2012	3	29	NA	3	0	0	0	0	0	0	0	0	24	0
72.7022	1	2	0	0	0	0	0	0	0	0	0	0	0	0	0	0	0	0	0	2012	1	5	15	3	0	0	0	0	0	0	0	0	10	1
59.6804	1	3	1	0	1	0	0	0	0	0	1	1	0	0	0	0	0	0	0	2012	1	2	2	1	1	1	0	0	0	0	0	0	11	1
54.6312	1	4	1	0	0	1	0	0	0	0	1	0	0	0	0	0	0	0	0	2012	2	2	NA	1	1	0	0	1	0	0	0	0	17	0
45.1763	1	4	1	0	0	1	0	0	0	0	0	0	0	1	0	1	0	0	0	2012	2	9	NA	3	0	1	0	0	0	0	0	0	22	0
80.4622	0	3	1	1	0	0	0	0	0	0	0	0	0	0	0	0	0	0	0	2012	2	13	NA	1	0	0	0	1	0	0	0	0	28	0
57.2288	0	4	1	0	0	0	0	0	0	0	0	1	0	1	1	0	0	0	0	2012	3	40	NA	3	0	0	0	1	0	0	0	0	30	0
76.829	0	2	1	0	1	0	0	0	1	0	0	0	0	0	0	0	0	0	0	2012	1	5	1	1	0	0	0	0	0	0	0	0	5	1
55.8253	1	1	0	0	0	0	0	0	0	0	0	0	0	0	0	0	1	0	0	2012	2	38	NA	3	1	0	0	0	0	0	0	0	22	0
67.9578	1	3	1	1	0	0	0	0	0	0	0	1	0	0	1	0	1	0	0	2012	3	11	NA	3	0	1	0	0	0	0	0	0	34	0
53.2884	1	2	1	0	0	0	0	0	0	0	0	0	0	0	1	0	0	0	0	2012	2	57	NA	3	0	1	0	0	0	0	0	0	24	0
63.8464	0	2	0	1	0	0	0	0	0	0	0	0	0	0	0	0	1	0	0	2012	2	8	NA	3	0	0	0	1	0	0	0	0	22	0
37.9956	1	3	1	1	0	0	0	0	1	0	0	0	0	0	0	0	1	0	0	2012	2	9	NA	3	0	0	0	0	0	0	0	0	28	0
78.9034	0	2	1	1	0	0	0	0	0	0	0	0	0	0	0	0	1	0	0	2012	3	18	NA	3	0	0	0	0	0	0	0	0	25	0
84.6945	1	3	1	0	0	0	0	0	0	0	0	0	0	1	0	0	0	0	0	2012	3	5	NA	1	0	1	0	0	0	0	0	0	20	0
61.1587	0	4	1	1	1	0	0	0	1	0	1	0	0	0	0	0	0	0	0	2012	1	20	0	1	1	0	0	1	0	0	1	0	19	0
80.9451	1	2	1	1	0	0	1	0	1	0	0	0	0	1	0	0	0	0	0	2012	2	47	NA	3	1	0	0	0	0	0	0	0	29	0
51.5922	1	3	1	0	0	0	0	1	1	0	0	0	0	0	0	0	0	0	0	2012	1	2	2	1	1	1	0	0	0	0	0	0	10	1
71.7044	0	3	1	1	0	0	1	0	0	0	0	0	0	0	0	1	0	0	0	2012	3	4	NA	1	1	0	0	1	0	0	0	0	23	0
34.1122	0	3	1	1	0	0	0	0	1	0	0	0	0	0	1	0	1	0	0	2012	3	4	NA	1	0	0	0	1	0	0	0	0	26	0
70.3759	1	3	1	1	0	0	1	0	0	0	1	0	1	0	0	0	1	0	0	2012	1	6	1	1	0	0	0	1	0	0	0	0	27	0
66.2708	0	4	1	0	0	1	0	0	1	0	1	0	0	0	0	0	0	0	0	2012	1	31	0	1	0	0	0	1	0	0	0	0	19	0
81.3843	0	3	1	1	1	0	0	1	1	0	0	0	0	0	0	0	1	0	0	2012	2	59	NA	1	0	0	0	0	0	0	0	0	35	0
59.8312	0	3	1	1	0	1	0	0	0	0	0	0	0	0	0	0	0	0	0	2012	2	24	NA	2	0	0	0	0	0	0	0	0	25	0
92.6161	0	2	1	1	0	0	0	0	1	0	0	0	0	0	0	0	0	0	0	2012	1	18	6	3	1	0	0	0	0	0	0	0	20	0
55.4034	0	2	0	0	0	0	1	0	0	0	0	0	0	0	1	0	0	0	0	2012	3	4	NA	3	1	0	0	1	0	0	0	0	18	1
70.7712	1	2	0	0	0	1	0	0	0	0	1	0	0	0	0	0	0	0	0	2012	1	4	0	1	1	1	0	0	0	0	0	0	5	1
83.834	0	2	0	0	1	1	0	0	1	0	0	0	0	0	0	0	0	0	0	2012	1	23	0	1	0	0	0	1	0	0	0	0	13	0
48.328	1	2	1	1	0	0	0	0	0	0	0	0	0	0	0	0	0	0	0	2012	3	40	NA	3	0	0	0	0	0	0	0	0	21	0
84.9924	0	3	1	0	0	0	0	0	0	0	0	0	0	0	0	0	0	0	0	2012	3	86	NA	3	0	1	0	0	0	0	0	0	30	0
56.3555	0	2	1	1	1	0	0	1	1	0	0	0	0	0	0	0	0	0	0	2012	1	16	1	2	0	0	0	0	0	0	0	0	10	0
75.0277	1	4	1	0	0	1	0	0	0	0	0	0	0	1	0	0	0	0	0	2012	3	5	NA	1	0	0	0	1	0	0	0	0	18	0
51.3557	1	3	1	1	0	0	1	0	0	0	0	0	0	1	0	0	1	0	0	2012	3	47	NA	1	0	0	0	0	0	0	0	0	33	0
47.0505	1	2	1	0	0	0	0	0	0	0	1	0	0	0	0	0	0	0	0	2012	1	8	1	1	1	0	0	0	0	0	0	0	6	1
60.422	1	3	1	0	0	1	1	0	0	0	0	0	0	1	0	0	0	0	0	2012	3	2	NA	1	1	0	0	1	0	0	0	0	20	0
69.9607	0	3	0	0	0	1	0	0	0	0	0	1	0	0	0	0	0	0	0	2012	2	25	NA	3	1	0	0	0	0	0	0	0	27	0
48.8136	1	3	0	0	0	0	0	0	0	0	0	1	1	1	0	0	0	0	0	2012	3	19	NA	3	1	0	0	1	0	0	0	0	27	0
30.2423	1	2	0	0	0	0	0	0	0	0	0	0	0	0	0	0	0	0	0	2012	2	8	NA	3	1	1	0	0	0	0	0	0	15	0
73.7905	0	4	1	0	1	0	0	0	0	0	0	1	0	1	0	0	0	0	0	2012	2	3	NA	1	1	0	0	1	0	0	0	0	19	0
58.7095	0	2	0	0	1	1	0	1	0	0	0	0	0	0	0	0	0	0	0	2012	1	25	0	3	0	1	0	0	1	0	0	0	11	1
61.687	1	4	0	0	0	1	1	1	1	1	0	0	0	1	0	0	0	0	0	2012	2	13	NA	1	1	0	0	1	0	0	0	0	26	0
70.7494	0	3	1	1	0	1	0	1	0	0	1	1	0	1	0	1	0	0	0	2012	2	32	NA	2	1	0	0	0	0	0	0	0	28	0
44.3861	0	2	1	0	0	0	0	0	0	0	0	0	0	1	1	0	1	0	0	2012	3	5	NA	1	1	0	0	1	0	0	0	0	20	0
79.4567	1	2	1	0	0	0	0	0	0	0	0	0	0	0	0	0	0	0	0	2012	3	20	NA	3	0	0	0	0	0	0	0	0	21	1
71.2428	1	2	0	1	1	1	0	1	0	0	0	0	0	0	0	0	1	0	0	2012	3	14	NA	1	0	1	0	1	0	0	1	0	22	0
64.6654	1	2	1	0	0	0	0	0	0	0	0	0	0	1	0	0	0	0	0	2012	2	16	NA	3	1	1	0	0	0	0	0	0	19	0
24.422	1	2	1	0	0	0	0	0	0	0	0	1	0	0	0	0	0	0	0	2012	1	10	15	1	1	1	0	0	0	0	0	0	11	1
27.1323	1	3	1	0	0	0	0	0	0	0	0	0	0	1	0	0	0	0	0	2012	3	3	NA	1	1	0	0	0	0	0	0	0	16	1
86.3546	1	3	1	1	0	1	0	0	0	0	0	0	0	0	0	0	0	0	0	2012	2	4	NA	1	1	0	0	1	0	0	0	0	23	0
41.653	0	2	0	0	0	0	0	0	0	0	0	0	0	0	0	0	0	0	0	2012	2	20	NA	3	0	1	0	0	0	0	0	0	18	0
61.0686	1	2	1	0	1	0	0	0	0	0	1	1	0	1	0	0	0	0	0	2012	1	11	11	2	0	0	0	0	0	0	0	0	11	0
69.968	1	3	1	1	0	0	0	0	1	0	0	0	0	0	0	0	1	0	0	2012	2	20	NA	1	0	0	0	1	0	0	0	0	31	0
75.596	0	2	1	0	1	0	0	0	0	0	0	0	0	0	0	0	0	1	0	2012	1	41	0	3	0	0	0	0	0	0	0	0	15	0
58.7764	0	2	1	1	0	1	0	1	0	1	0	0	0	1	0	0	0	0	0	2012	2	41	NA	3	1	0	0	0	0	0	0	0	22	0
62.7904	1	3	1	1	0	0	0	0	0	0	1	0	0	0	1	0	1	1	0	2012	2	63	NA	3	1	1	0	0	0	0	0	0	38	0
61.2468	1	3	1	0	0	0	0	0	0	0	0	0	1	0	1	0	1	0	0	2012	2	12	NA	3	0	0	0	0	0	0	0	0	36	0
70.941	1	3	0	0	0	1	0	0	1	0	1	0	0	1	0	0	0	0	0	2012	2	15	NA	3	1	0	0	1	0	0	0	0	26	1
75.3166	0	2	0	0	1	0	0	0	0	0	0	0	0	0	0	0	0	1	0	2012	2	65	NA	3	0	0	0	0	0	0	0	0	22	0
60.1179	1	2	0	1	0	1	0	1	0	0	0	0	0	1	0	0	1	0	0	2012	1	26	0	2	1	1	0	0	0	0	0	0	15	0
64.0322	0	3	1	1	0	0	0	0	0	0	0	0	0	0	1	0	0	0	0	2012	3	25	NA	1	0	1	0	0	0	0	0	0	29	0
63.7732	1	2	0	1	0	0	0	0	0	0	0	0	1	1	1	0	0	0	0	2012	2	20	NA	3	1	1	0	0	0	0	0	0	28	0
73.2604	1	2	0	0	1	1	0	0	0	0	0	0	0	0	0	0	0	0	0	2012	2	8	NA	3	0	0	0	0	0	0	0	0	17	1
77.0748	1	2	1	0	1	0	0	0	0	0	0	0	0	0	0	0	0	0	0	2012	2	11	NA	3	0	1	0	0	0	0	0	0	19	0
67.9201	0	2	1	0	1	0	0	1	0	0	0	0	0	1	0	0	0	0	0	2012	3	12	NA	3	0	0	0	0	0	0	0	0	17	0
50.6477	1	3	1	1	0	1	0	0	0	1	0	0	0	0	0	0	0	0	0	2012	3	2	NA	1	1	0	0	1	0	0	0	0	18	0
42.326	0	3	1	1	1	0	0	0	0	0	1	0	0	0	0	0	1	0	0	2012	1	6	1	1	0	1	0	0	0	0	0	0	19	1
70.5862	0	2	0	0	0	0	0	0	0	0	0	0	0	0	0	0	0	0	0	2012	2	3	NA	3	0	1	0	0	0	0	0	0	14	1
83.3693	1	3	1	0	1	0	0	0	0	1	0	1	0	1	0	0	0	0	0	2012	2	3	NA	1	0	1	0	0	0	0	0	0	21	0
62.9	1	3	1	1	0	1	0	1	1	0	0	0	0	0	0	1	0	0	0	2012	2	30	NA	1	1	0	0	1	0	0	0	0	28	0
43.3174	1	2	1	0	0	0	0	0	0	0	0	0	0	1	1	0	0	0	0	2012	2	25	NA	1	0	0	0	1	0	0	0	0	20	0
57.9141	1	2	1	1	0	0	0	0	1	0	0	0	0	0	0	0	1	0	0	2012	1	3	2	1	1	1	0	1	1	0	0	0	9	0
75.555	1	3	1	0	0	1	0	1	0	0	0	0	0	1	0	0	0	0	0	2012	1	7	15	1	0	1	0	0	0	0	1	0	18	0
82.0156	1	3	0	0	1	0	0	0	0	0	0	0	0	0	0	1	0	1	0	2012	2	26	NA	3	1	0	0	1	0	0	0	0	29	0
94.1261	0	3	1	0	1	1	0	0	0	0	1	0	0	0	0	0	0	0	0	2012	3	41	NA	1	0	1	0	0	0	0	0	0	28	0
63.763	1	1	1	0	0	0	0	0	0	0	0	0	0	1	0	0	0	0	0	2012	3	7	NA	1	0	0	0	1	0	0	0	0	11	0
77.708	0	3	1	0	0	1	0	0	0	0	0	1	1	0	1	1	0	0	0	2012	2	2	NA	1	0	1	0	1	0	0	0	0	26	0
81.3241	1	1	0	0	0	1	0	0	0	0	1	0	0	1	0	0	0	0	0	2012	1	2	0	1	0	0	0	0	0	0	0	0	5	1
78.903	1	2	1	1	1	0	0	1	0	0	0	1	0	0	0	0	0	0	1	2007	2	21	NA	3	0	0	0	0	0	0	0	0	22	0
55.5735	0	3	1	0	0	0	0	0	0	0	0	0	0	1	1	0	0	0	1	2007	2	58	NA	3	1	0	1	0	0	0	0	0	34	0
82.0069	0	3	1	1	1	0	0	1	0	0	0	1	0	0	0	0	0	0	1	2007	3	17	NA	1	1	0	0	1	0	0	1	0	28	0
60.8103	1	2	0	0	0	0	0	0	0	0	0	0	0	0	0	0	0	0	1	2007	2	10	NA	3	1	0	0	0	0	0	0	0	18	1
50.0476	1	4	0	1	0	1	0	0	0	0	0	0	0	0	0	0	0	0	1	2007	2	16	NA	1	0	0	0	1	1	0	0	0	25	0
59.1904	1	2	1	0	1	1	0	1	0	1	0	0	0	1	0	0	0	0	1	2007	1	9	0	1	0	0	0	0	0	0	0	0	7	1
58.9006	0	3	1	0	0	0	0	0	0	0	0	0	0	0	1	0	0	0	1	2007	2	76	NA	1	0	0	0	1	0	0	0	0	29	0
62.9895	1	2	0	1	0	1	0	1	0	0	0	1	0	0	0	0	1	0	1	2007	2	14	NA	3	0	0	0	0	0	0	0	0	24	0
59.4115	1	3	1	0	0	0	0	1	0	0	0	0	1	0	1	0	0	0	1	2007	2	30	NA	1	1	1	0	1	0	0	0	0	33	0
54.5743	1	3	1	1	0	0	0	0	0	0	0	0	1	0	1	0	0	0	1	2007	3	91	NA	1	1	0	0	0	0	0	0	0	33	0
65.674	1	3	1	1	0	1	0	0	0	0	0	0	0	0	0	1	0	0	1	2007	1	16	0	1	0	0	1	0	0	0	0	0	22	0
59.6514	1	3	1	1	0	1	0	1	0	0	1	0	0	1	0	1	0	0	1	2007	2	5	NA	1	0	0	0	1	0	0	1	0	23	0
64.3842	1	1	1	1	0	0	0	0	0	0	0	0	0	0	0	1	1	1	1	2007	2	6	NA	1	0	1	0	0	0	0	0	0	18	0
92.3829	1	2	0	0	0	0	0	0	0	0	0	0	0	0	0	0	0	0	1	2007	2	22	NA	3	0	0	0	0	0	0	0	0	22	0
35.2817	1	4	1	0	0	0	0	0	1	0	0	0	0	0	0	0	0	0	1	2007	2	38	NA	3	0	0	0	0	0	0	0	0	27	0
70.1308	1	3	0	1	1	1	0	0	1	0	0	0	1	1	0	1	0	0	1	2007	2	15	NA	3	1	1	0	0	0	0	0	0	32	0
64.5881	0	3	1	1	0	1	0	0	0	0	0	0	0	0	0	0	1	0	1	2007	2	12	NA	2	0	0	0	0	0	0	0	0	28	0
82.0009	1	2	0	0	1	0	0	1	1	0	0	0	0	0	0	0	0	0	1	2007	2	18	NA	3	0	0	0	0	0	0	0	0	22	0
76.1844	1	3	1	1	1	0	0	1	0	0	0	1	0	0	0	0	0	0	1	2007	2	5	NA	3	0	0	0	0	0	0	0	0	23	1
86.6804	0	3	1	0	1	0	0	0	0	0	0	0	1	0	0	1	0	1	1	2007	2	15	NA	3	1	0	0	0	0	0	0	0	32	0
87.5608	0	3	1	1	0	0	0	0	0	0	0	0	1	1	0	1	0	0	1	2007	2	5	NA	3	0	0	0	0	0	0	0	0	31	0
41.1777	1	3	1	0	1	0	0	0	0	0	0	0	0	1	0	1	0	0	1	2007	2	61	NA	1	1	0	0	0	0	0	0	0	25	0
45.3869	0	4	1	1	0	1	0	0	0	0	0	1	0	1	1	1	0	0	1	2007	2	50	NA	1	0	1	0	1	0	0	0	0	31	0
20.4871	0	2	1	0	0	0	0	0	0	0	0	0	0	0	0	0	0	0	1	2007	2	15	NA	3	0	0	0	1	0	0	0	0	17	1
76.9164	0	2	0	0	0	0	0	0	0	0	0	0	0	0	0	0	0	0	1	2007	1	25	0	3	0	1	0	0	0	0	0	0	13	0
22.2691	1	3	1	1	0	0	0	0	0	0	0	0	0	0	0	1	0	0	1	2007	2	8	NA	3	0	1	0	0	0	0	0	0	24	0
63.9181	1	3	1	1	0	1	0	0	0	0	0	0	0	0	0	0	0	0	1	2007	2	50	NA	3	1	0	0	0	0	0	0	0	30	0
54.4356	1	3	0	1	0	1	0	0	0	0	0	0	0	0	0	1	0	0	1	2007	3	32	NA	2	0	1	0	0	0	0	0	0	25	0
84.4508	0	4	1	1	1	1	0	0	0	0	0	0	0	0	0	1	0	0	1	2007	2	16	NA	2	0	0	0	0	0	0	0	0	28	0
75.3039	1	1	0	0	0	0	0	0	0	0	0	0	0	0	0	0	0	0	1	2007	2	6	NA	3	0	0	1	0	0	0	0	0	18	1
67.2321	1	3	1	0	0	0	0	0	0	0	0	0	0	0	0	0	0	0	1	2007	2	30	NA	3	0	1	1	0	0	0	0	0	29	0
74.922	1	3	1	0	1	0	0	0	0	0	0	0	0	1	0	1	0	1	1	2007	1	24	8	1	1	1	0	1	0	0	0	0	21	0
74.8986	1	3	1	0	0	1	0	0	0	0	0	0	0	0	1	1	1	0	1	2007	2	8	NA	1	0	0	0	1	0	0	0	0	30	0
72.1166	0	3	1	0	0	0	0	1	0	0	0	0	0	1	0	0	1	1	1	2007	2	3	NA	2	0	0	0	0	0	0	0	0	22	0
44.9934	1	2	0	1	0	1	0	0	0	0	0	0	0	1	0	0	1	0	1	2007	2	25	NA	3	0	1	0	0	0	0	0	0	24	0
83.5069	1	3	0	1	0	0	0	0	0	0	1	0	0	0	1	0	0	0	1	2007	2	23	NA	1	0	0	0	1	0	0	0	0	33	0
78.9611	0	2	0	0	1	1	0	1	1	0	0	0	0	0	0	0	0	0	1	2007	1	31	0	1	0	0	0	0	1	0	0	0	13	1
75.2347	1	3	1	1	0	0	0	0	0	0	0	1	0	1	0	0	0	0	1	2007	3	8	NA	2	0	0	0	1	0	0	0	0	22	0
80.3502	1	3	0	0	0	0	0	0	0	0	1	0	0	0	0	0	0	0	1	2007	2	33	NA	1	0	0	0	1	0	0	0	0	29	0
46.7207	0	4	1	1	0	1	0	0	0	0	0	1	0	1	0	1	0	0	1	2007	3	4	NA	1	0	0	0	1	0	0	0	0	18	0
83.7817	1	3	1	0	1	0	0	0	0	0	1	0	0	0	0	0	0	0	1	2007	3	32	NA	1	1	0	0	1	1	0	0	0	28	0
69.0396	1	3	1	0	0	0	0	0	0	0	0	0	0	0	1	0	1	0	1	2007	3	58	NA	1	0	0	0	1	0	0	0	0	34	0
55.6804	1	3	1	0	0	0	0	0	0	0	0	0	0	0	0	1	1	0	1	2007	1	15	15	1	1	0	0	0	0	0	0	0	22	0
73.0893	0	4	0	0	0	1	0	1	0	0	0	0	0	0	1	0	0	0	1	2007	1	15	3	3	0	0	0	1	0	0	0	0	23	0
78.9616	1	2	0	1	0	0	0	0	0	0	0	0	0	1	0	0	0	0	1	2007	1	7	1	3	0	1	0	0	0	0	0	0	12	1
80.5101	1	3	1	0	0	0	0	0	0	0	0	0	0	1	0	0	0	0	1	2007	2	15	NA	2	0	0	0	0	0	0	0	0	26	0
65.1315	0	2	0	0	0	0	0	0	0	0	0	0	0	0	1	0	0	0	1	2007	1	8	0	1	1	0	0	0	0	0	0	0	11	0
78.8066	0	3	0	1	0	1	0	0	0	0	0	0	0	1	0	0	1	0	1	2007	3	22	NA	2	1	0	0	1	0	0	0	0	29	0
82.4447	0	3	1	1	0	1	0	0	1	0	1	0	0	0	0	1	0	0	1	2007	1	2	0	3	0	0	0	0	0	0	0	0	18	0
68.4871	0	3	1	0	1	1	0	0	0	0	0	1	1	0	0	1	0	0	1	2007	2	5	NA	1	0	0	0	0	0	0	0	0	24	0
73.0913	1	3	1	0	0	0	0	0	0	0	0	0	0	1	0	0	1	0	1	2007	2	43	NA	3	0	0	0	0	0	0	0	0	33	0
73.4987	1	2	0	0	0	1	0	0	0	0	0	0	0	0	0	0	1	0	1	2007	2	42	NA	2	0	0	0	0	0	0	0	0	23	0
40.3727	1	2	1	0	0	0	0	0	0	0	0	0	0	0	1	0	0	0	1	2007	2	24	NA	3	1	0	0	0	0	0	0	0	22	0
81.7031	0	4	1	0	0	0	0	0	0	0	0	0	0	1	0	0	0	0	1	2007	2	21	NA	3	1	0	0	0	0	0	0	0	29	0
63.8462	1	2	0	0	0	0	0	0	0	0	0	0	0	1	1	0	0	0	1	2007	2	40	NA	3	0	0	0	1	0	0	0	0	25	0
75.0007	0	3	1	0	0	0	0	0	0	0	0	0	0	0	0	0	0	0	1	2007	2	17	NA	3	1	0	0	0	0	0	0	0	27	0
48.6094	0	3	1	1	0	0	0	0	0	0	0	0	0	0	0	0	1	0	1	2007	3	5	NA	1	0	0	0	0	0	0	0	0	22	0
79.5342	1	4	1	1	1	0	0	0	0	0	0	0	0	1	0	0	0	0	1	2007	1	20	5	3	0	1	0	0	0	0	0	0	26	0
90.506	1	3	1	0	0	0	0	0	0	0	0	0	0	1	0	0	0	0	1	2007	2	33	NA	3	0	0	0	0	0	0	0	0	31	0
26.4094	1	4	1	1	0	0	0	0	0	0	0	0	1	1	1	0	0	0	1	2007	3	2	NA	1	1	0	1	1	0	0	0	0	28	0
68.9811	0	2	0	0	1	0	0	0	1	0	0	0	0	0	0	1	0	0	1	2007	2	25	NA	3	0	1	1	1	1	0	0	0	22	0
82.1305	0	3	1	1	1	1	0	0	0	0	0	0	0	0	1	0	0	0	1	2007	2	9	NA	1	1	0	1	1	1	0	0	0	33	0
65.1027	1	3	1	0	0	1	1	0	0	0	0	0	1	0	1	0	0	0	1	2007	2	28	NA	3	0	1	1	1	0	0	0	0	39	0
84.1383	1	3	1	1	1	0	0	0	0	0	0	0	0	1	0	0	0	0	1	2007	2	14	NA	3	0	0	1	1	0	0	0	0	33	0
49.8044	1	2	0	1	0	0	0	0	0	0	0	0	1	1	0	0	0	1	1	2006	2	30	NA	3	1	1	1	1	1	0	0	0	28	0
64.4207	0	3	1	0	0	0	0	0	0	0	0	0	0	0	1	0	0	0	1	2007	2	44	NA	3	0	0	1	1	1	0	0	0	35	0
76.5756	0	3	1	1	0	0	0	0	0	0	0	0	0	1	0	0	1	0	1	2006	2	18	NA	3	1	1	1	1	0	0	0	0	36	0
53.2075	0	3	1	1	0	1	0	0	0	0	0	0	0	1	0	0	0	0	1	2006	2	5	NA	3	1	0	1	1	1	0	0	0	24	1
72.201	1	3	1	1	0	1	0	1	0	0	1	1	0	0	0	0	0	0	1	2006	3	3	NA	1	0	0	1	1	0	0	0	0	23	0
76.105	0	3	1	1	0	1	0	0	0	0	0	0	0	1	0	1	0	0	1	2006	2	31	NA	1	0	1	1	1	1	0	0	0	32	0
71.7226	0	3	1	0	0	0	0	0	0	0	0	0	0	0	0	0	1	0	1	2006	2	28	NA	1	0	0	1	1	1	0	0	0	32	0
56.3493	1	2	0	0	0	0	1	0	0	0	0	0	0	0	0	0	1	0	1	2006	1	15	12	2	0	0	1	1	1	0	0	0	20	0
79.0529	0	2	1	0	0	1	0	0	0	0	0	0	0	0	0	0	0	0	1	2006	3	23	NA	1	1	0	1	1	0	0	0	0	22	0
92.1178	1	3	1	0	0	0	0	1	0	0	0	0	0	1	0	1	0	0	1	2006	3	14	NA	1	1	1	1	1	1	0	0	0	28	0
69.9993	0	2	1	1	0	0	0	0	0	0	0	1	0	1	0	0	0	0	1	2007	2	15	NA	3	1	1	1	1	0	0	0	0	25	0
61.9377	1	3	1	0	0	0	1	0	0	0	0	0	0	1	0	0	0	0	1	2006	3	8	NA	1	0	1	1	1	0	0	0	0	26	0
38.8288	0	2	0	0	0	0	0	0	0	0	0	0	0	0	1	0	0	0	1	2006	2	70	NA	3	1	0	1	1	0	0	0	0	27	0
68.2264	0	3	1	0	1	0	0	0	0	0	0	0	1	1	1	0	0	0	1	2006	2	17	NA	3	0	0	1	1	0	0	0	0	36	0
71.5018	1	2	0	1	0	1	0	0	0	0	0	0	0	0	0	0	0	0	1	2006	2	5	NA	3	1	0	1	1	0	0	0	0	22	0
73.0732	0	4	1	1	0	1	0	1	0	0	0	0	0	0	0	0	1	0	1	2006	2	25	NA	2	1	1	1	1	0	0	0	0	33	0
53.5153	0	2	0	0	0	0	0	0	0	0	0	0	0	0	1	0	0	0	1	2006	2	100	NA	3	0	1	1	1	0	0	0	0	27	0
73.8647	1	3	1	1	0	1	1	0	0	0	0	0	0	1	0	0	0	0	1	2006	2	20	NA	3	1	0	1	1	0	0	0	0	35	0
36.0518	1	2	1	0	0	0	0	0	0	0	0	0	0	0	0	0	0	0	1	2006	2	12	NA	3	0	0	1	1	0	0	0	0	20	0
51.9666	0	3	0	1	0	1	0	0	0	0	0	0	0	0	0	1	0	0	1	2006	2	10	NA	3	0	0	1	1	1	0	0	0	29	0
75.0594	1	3	1	0	1	0	0	0	0	0	0	0	0	1	1	0	0	0	1	2006	1	4	1	1	0	1	1	0	0	0	0	0	19	0
79.1698	1	3	1	0	0	0	0	0	0	0	0	0	0	1	0	0	0	0	1	2006	2	17	NA	2	0	0	1	1	1	0	0	0	29	0
43.0644	0	2	1	1	0	0	0	0	0	0	0	0	0	0	0	0	1	0	1	2006	2	39	NA	3	1	0	1	1	0	0	0	0	29	0
72.6332	1	3	1	1	0	0	1	0	1	0	0	0	0	1	0	0	0	0	1	2006	2	14	NA	1	0	0	1	1	1	0	0	0	32	0
78.5067	0	3	0	1	0	1	0	1	0	0	0	0	1	0	0	0	0	0	1	2006	1	33	0	3	0	0	1	1	1	0	0	0	30	0
79.5659	0	4	1	0	0	0	0	0	0	0	1	0	0	0	0	0	0	0	1	2006	1	20	0	1	0	0	0	1	1	0	0	0	20	0
69.5903	0	3	1	0	1	1	0	1	1	0	0	0	0	1	0	0	0	0	1	2006	3	75	NA	1	0	0	1	1	0	0	0	0	29	0
55.3355	1	1	1	0	0	0	0	0	0	0	0	0	0	0	0	0	1	0	1	2006	2	10	NA	3	1	0	0	0	0	0	0	0	19	0
76.9169	1	3	0	1	0	1	0	0	0	0	0	0	1	1	1	0	0	0	1	2006	2	21	NA	3	0	0	0	0	0	0	0	0	36	0
58.842	0	4	0	0	0	0	1	0	0	0	0	0	0	0	0	0	0	0	0	2012	3	28	NA	1	1	0	0	1	0	0	0	0	25	0
81.7254	0	3	0	0	1	0	0	0	1	0	1	0	0	0	0	0	0	0	0	2012	3	46	NA	1	1	0	0	1	0	0	0	0	28	0
67.2034	1	3	0	0	0	0	0	0	0	0	0	0	1	0	1	0	0	0	1	2006	2	14	NA	3	1	0	0	0	0	0	0	0	32	0
77.0811	1	4	1	0	0	0	0	0	1	0	0	0	0	0	0	0	0	0	1	2006	2	6	NA	1	0	0	0	1	0	0	0	0	22	1
80.4267	0	3	1	1	1	1	0	0	0	0	0	0	0	1	0	1	0	0	1	2006	2	10	NA	3	0	0	0	0	0	0	0	0	28	0
72.4197	0	4	1	1	0	1	0	0	0	0	0	0	0	1	0	1	0	0	1	2006	2	15	NA	3	1	0	0	0	0	0	0	0	28	0
77.9952	0	3	0	0	1	0	0	1	1	0	0	0	0	1	0	0	0	0	1	2006	2	17	NA	3	0	0	0	1	0	0	0	0	27	0
75.5262	0	2	0	0	0	0	0	0	0	0	0	0	0	0	1	0	0	1	1	2006	2	32	NA	2	0	0	0	0	0	0	0	0	23	0
81.6067	1	3	1	1	0	1	0	0	0	0	0	0	0	1	0	1	0	0	1	2006	2	12	NA	3	0	1	0	0	0	0	0	0	30	0
66.2157	1	4	1	0	0	0	1	0	0	0	1	0	0	0	0	0	0	0	1	2006	3	59	NA	1	1	0	0	1	1	0	0	0	28	0
65.3738	1	4	0	0	1	0	0	0	0	0	0	0	0	1	0	0	0	0	1	2006	1	30	2	3	0	0	0	1	0	0	0	0	21	0
79.6123	1	3	1	1	0	0	0	0	0	0	0	0	0	1	0	0	0	0	1	2006	2	7	NA	1	0	1	0	1	0	0	0	0	26	0
72.9568	1	2	0	0	0	0	0	0	0	0	1	0	0	1	0	0	0	0	1	2006	1	7	0	1	0	1	0	1	0	0	0	0	8	1
72.3259	1	3	1	0	0	0	0	0	0	0	0	0	0	1	0	0	0	0	1	2006	2	19	NA	3	1	1	0	0	0	0	0	0	27	0
49.967	1	3	0	1	0	0	0	0	0	0	1	0	0	0	0	0	0	1	0	2012	3	4	NA	1	0	0	0	1	0	0	0	0	18	0
71.4985	0	2	0	0	1	0	0	1	1	0	0	0	0	1	0	0	0	0	1	2006	1	13	5	1	0	0	0	1	0	0	0	0	12	0
68.8458	0	4	0	1	0	0	0	0	0	0	0	1	0	0	0	0	0	0	1	2006	3	24	NA	3	0	0	0	0	0	0	0	0	27	0
71.9545	0	3	1	1	0	1	0	0	0	0	0	0	0	1	0	0	0	0	0	2012	3	47	NA	1	0	0	0	1	0	0	0	0	28	0
61.4375	1	3	1	1	0	1	0	1	1	0	0	0	0	0	0	0	0	0	0	2012	3	14	NA	1	1	0	0	1	0	0	0	0	24	1
71.9027	0	4	1	0	0	0	0	0	0	0	0	0	0	1	0	0	0	0	1	2006	2	7	NA	1	0	0	1	1	0	0	0	0	25	0
84.8439	0	3	0	0	0	1	0	1	1	0	0	0	0	1	0	0	0	0	1	2006	2	9	NA	3	1	0	0	0	0	0	0	0	26	0
63.7712	1	3	1	0	0	0	0	0	0	0	1	0	1	1	0	0	0	0	0	2011	1	49	0	1	0	0	0	1	0	0	0	0	22	1
63.6801	0	3	1	0	0	0	0	0	0	0	0	0	0	0	1	0	0	1	1	2006	2	43	NA	2	1	0	0	0	0	0	0	0	29	0
44.8509	1	2	0	1	0	0	0	1	1	0	0	0	0	0	0	0	0	0	0	2012	3	30	NA	1	0	0	0	1	0	0	0	0	19	0
77.0731	1	4	1	0	0	1	0	0	0	0	0	1	0	1	0	0	0	0	1	2006	3	10	NA	1	0	1	0	1	0	0	0	0	23	0
82.5988	0	3	1	1	1	0	0	0	0	0	0	1	0	0	0	0	0	0	1	2006	2	7	NA	3	1	0	0	0	0	0	0	0	28	0
67.3861	1	3	1	1	0	1	0	0	0	0	0	0	0	1	0	0	0	0	1	2006	2	10	NA	3	0	1	0	0	0	0	0	0	25	1
49.9432	0	3	1	1	0	0	1	0	0	0	0	1	0	0	0	0	0	0	1	2008	1	84	1	3	0	0	0	0	0	0	0	0	25	0
79.4036	1	4	0	1	0	1	0	0	0	0	1	0	0	0	0	0	0	0	1	2010	1	55	15	1	1	0	0	1	0	0	0	0	27	0
60.3199	1	3	1	1	0	0	0	0	1	0	1	0	0	1	0	0	0	0	1	2008	2	26	NA	1	0	0	0	1	0	0	0	0	26	0
48.9348	1	3	1	1	0	1	0	0	0	0	0	0	0	0	0	0	1	0	1	2009	2	24	NA	1	0	0	0	1	0	0	0	0	29	0
36.1969	0	4	1	0	0	0	0	0	0	0	1	0	0	0	0	0	0	0	1	2008	1	36	0	1	0	0	0	1	0	0	0	0	18	0
82.0006	1	3	1	1	1	1	0	0	0	0	0	0	0	1	0	0	0	0	1	2006	1	5	0	1	0	0	0	1	0	0	0	0	16	0
56.0825	1	2	1	0	0	1	0	1	1	0	0	0	0	0	0	0	0	0	0	2012	1	47	2	1	1	1	0	1	0	0	0	0	11	0
72.9607	0	4	1	0	0	0	0	0	0	0	0	0	0	0	0	0	0	0	1	2008	2	20	NA	1	0	1	0	1	0	0	0	0	25	0
84.6009	1	3	1	1	0	0	0	0	0	0	1	0	0	0	0	0	0	0	0	2012	3	16	NA	1	0	0	0	1	0	0	0	0	28	0
87.5226	0	3	1	1	1	1	0	0	0	0	0	1	0	1	0	0	0	0	1	2006	2	12	NA	2	0	1	0	0	0	0	0	0	27	0
51.8778	0	2	1	0	0	0	0	0	0	0	0	0	0	0	0	0	0	0	1	2006	2	167	NA	3	0	0	0	0	0	0	0	0	20	0
86.4393	0	3	1	0	0	0	0	0	0	0	0	0	0	0	0	0	0	1	0	2012	2	4	NA	1	1	1	1	0	0	0	0	0	24	0
50.2583	1	3	1	0	0	0	0	0	0	0	0	0	0	0	0	0	0	0	1	2009	2	60	NA	1	0	0	0	0	0	0	0	0	25	0
76.8372	1	1	0	0	0	0	0	0	0	0	1	0	0	0	0	0	0	0	1	2009	2	45	NA	3	0	0	0	1	0	0	0	0	20	0
30.0931	0	3	1	1	0	0	0	0	0	0	0	0	0	0	0	0	0	0	1	2009	1	45	44	1	0	1	0	1	1	0	0	0	23	0
75.8058	1	3	1	0	0	0	0	0	0	0	1	0	0	0	0	1	0	0	1	2008	3	87	NA	1	1	0	0	1	0	0	0	0	26	0
60.6596	1	3	1	1	0	1	1	0	1	0	0	0	0	0	0	0	0	0	1	2010	3	47	NA	1	0	0	0	1	0	1	0	0	30	0
75.4938	1	3	1	1	0	1	0	1	1	0	0	0	0	0	0	0	0	0	0	2011	2	31	NA	1	1	0	0	1	1	0	0	0	29	0
28.5193	0	2	1	1	0	0	0	0	1	0	0	0	0	1	0	0	0	0	1	2010	3	33	NA	1	0	1	0	1	0	0	0	0	19	0
84.798	0	4	1	1	0	0	0	0	0	0	0	0	0	0	0	0	0	0	1	2010	1	37	36	1	0	0	1	1	0	0	1	0	30	0
42.11	1	2	0	1	0	0	0	0	1	0	0	0	0	0	0	0	0	0	1	2010	3	6	NA	3	0	1	0	0	0	0	0	0	16	0
75.6109	0	2	1	0	0	0	0	0	0	0	1	0	0	0	0	0	0	0	1	2009	3	56	NA	1	0	0	0	0	0	0	0	0	19	0
58.3121	0	4	1	0	0	1	0	0	0	0	0	1	1	1	0	1	0	0	0	2011	2	7	NA	1	0	0	1	0	0	0	0	0	26	0
77.466	1	2	1	1	0	1	0	0	0	0	0	1	0	0	0	1	0	0	1	2010	2	5	NA	3	0	0	0	0	0	0	0	0	16	0
50.1219	1	2	0	0	0	0	0	0	0	0	0	0	0	0	0	0	0	1	1	2008	2	14	NA	1	1	0	1	1	0	0	0	0	18	0
50.0123	1	1	0	0	0	0	0	1	1	0	0	0	0	0	0	0	0	0	1	2009	2	66	NA	3	1	0	0	0	0	0	0	0	18	0
61.4927	0	2	0	0	0	1	0	0	0	0	0	0	0	0	0	0	0	0	1	2009	2	59	NA	3	1	0	0	0	0	0	0	0	21	0
49.1806	0	4	1	1	0	1	0	0	1	0	0	0	0	0	0	0	0	0	1	2009	2	16	NA	1	1	1	1	1	0	1	1	0	28	1
68.1539	1	4	1	1	0	1	0	0	1	0	0	0	1	0	0	0	0	0	1	2008	3	43	NA	1	1	0	0	1	1	0	1	0	30	0
31.0185	1	2	1	0	0	0	0	1	1	0	0	0	0	1	0	0	0	0	0	2011	2	23	NA	1	0	0	0	0	0	0	0	0	16	0
44.5868	0	3	1	0	0	0	0	0	1	0	0	0	0	1	1	0	0	0	0	2011	3	36	NA	1	0	1	1	1	0	0	1	0	31	0
68.6821	1	2	1	1	0	1	0	0	0	0	0	0	0	0	0	0	1	0	0	2011	3	55	NA	3	1	1	0	0	1	0	0	0	26	0
57.2897	0	2	1	1	0	1	0	0	1	0	0	0	0	0	0	0	0	0	0	2011	3	15	NA	2	1	0	0	0	0	0	1	0	15	0
23.2777	1	4	1	0	0	0	0	0	0	0	0	0	0	0	1	0	0	0	0	2011	2	78	NA	3	1	1	1	0	0	0	0	0	34	0
66.388	1	2	0	1	0	1	0	1	0	0	0	1	0	0	0	0	0	0	1	2009	1	105	32	1	1	1	0	1	1	0	0	0	17	0
39.0592	1	4	1	0	0	0	0	0	0	0	0	0	0	0	0	0	0	0	0	2011	1	53	11	1	0	0	1	1	1	0	0	0	24	0
58.3558	0	2	1	1	0	0	0	1	1	0	0	0	0	0	0	0	0	0	0	2011	3	7	NA	1	0	0	1	1	0	0	0	0	17	0
37.2284	0	2	1	1	0	0	0	0	0	0	0	0	1	1	1	0	0	0	1	2008	2	11	NA	1	0	1	1	1	0	0	0	0	27	0
66.0293	1	3	1	0	0	0	0	0	0	0	0	0	0	0	0	0	0	0	0	2011	1	22	1	2	1	0	0	1	0	0	0	1	16	1
74.1254	1	4	1	0	1	0	0	0	0	0	0	0	0	0	0	0	0	0	1	2009	1	107	0	1	0	0	1	1	1	0	0	0	23	0
66.1477	1	2	0	0	0	0	0	0	0	0	1	0	0	0	0	0	0	0	1	2008	1	24	0	1	0	1	1	1	0	0	0	0	13	1
60.6002	1	2	1	0	0	0	0	0	1	0	0	0	0	1	0	0	0	0	0	2011	1	5	0	1	1	0	1	1	0	0	0	1	7	1
45.5198	1	2	1	1	0	0	1	0	0	0	0	0	0	0	0	1	1	0	0	2011	2	10	NA	3	1	0	0	0	0	0	0	0	26	0
61.737	1	2	1	1	1	1	0	1	1	0	0	0	0	0	0	1	1	0	0	2011	3	21	NA	3	0	0	0	0	1	0	0	0	24	0
78.8369	1	3	1	0	0	0	1	0	0	0	0	1	0	0	0	1	1	0	0	2011	1	5	0	1	1	1	1	1	0	0	0	0	22	1
73.6069	1	3	1	1	0	1	1	1	0	0	1	1	1	0	0	1	1	1	0	2011	1	14	15	1	0	0	1	1	0	0	1	0	35	0
60.4763	1	4	1	0	1	0	0	0	0	0	0	0	0	1	0	1	0	0	0	2011	1	6	0	1	1	0	1	0	0	0	0	0	17	0
63.087	1	2	1	1	0	1	1	0	0	0	0	0	1	0	0	0	1	0	0	2011	2	27	NA	2	0	1	0	1	0	0	0	0	28	1
74.1009	1	2	1	0	0	0	1	0	1	0	0	0	1	0	0	1	0	0	0	2011	3	9	NA	2	0	0	0	1	0	0	0	0	19	0
87.1141	1	2	1	0	0	0	0	0	0	0	0	0	0	0	0	1	0	0	0	2011	2	31	NA	3	0	0	0	0	0	0	0	0	24	0
76.6537	1	2	1	1	0	0	0	0	0	0	0	0	1	0	0	1	0	0	0	2011	2	20	NA	3	0	0	0	0	0	0	0	0	25	0
20.662	1	2	1	1	0	0	0	0	0	0	1	0	1	1	0	1	0	1	0	2011	3	20	NA	2	0	0	1	0	0	0	0	0	22	0
78.538	1	2	1	1	1	1	1	0	0	0	1	0	0	0	0	1	0	0	0	2011	1	32	2	1	1	0	1	1	0	0	1	1	21	0
89.0497	1	2	1	1	1	0	1	0	1	0	0	0	1	0	0	1	1	0	0	2011	2	2	NA	1	0	0	0	1	0	0	0	0	26	0
73.8656	0	2	0	1	0	1	0	0	0	0	0	0	0	0	0	1	0	0	0	2011	2	4	NA	3	0	0	0	0	0	0	0	0	16	0
49.1932	1	2	0	1	0	1	1	0	0	0	0	0	0	0	0	1	0	0	0	2011	2	4	NA	3	0	0	0	0	0	0	0	0	17	1
56.1546	1	2	0	0	0	1	0	0	0	0	0	0	0	0	1	1	0	0	0	2011	2	5	NA	3	0	1	1	0	0	0	0	0	19	0
59.7407	1	3	1	0	1	1	0	0	0	1	1	0	0	1	0	1	0	0	0	2011	3	36	NA	1	0	0	1	1	0	0	0	0	28	1
74.6256	1	4	1	1	1	0	1	0	0	0	0	0	0	0	0	1	0	0	0	2011	3	14	NA	1	1	0	1	1	0	0	1	0	31	0
88.7319	1	1	1	0	0	0	1	1	1	0	0	0	0	0	0	1	0	0	0	2011	1	5	0	2	0	0	0	1	1	0	0	0	7	1
51.6736	1	1	1	1	0	0	0	1	1	0	0	0	0	0	0	0	0	0	0	2011	2	5	NA	1	0	1	0	0	0	1	0	0	13	1
68.306	1	2	0	0	1	0	1	0	0	0	0	0	0	0	1	1	1	0	0	2011	2	14	NA	1	0	0	0	1	0	0	0	0	27	0
45.9856	1	2	1	0	0	0	0	0	0	0	0	1	0	0	0	0	0	0	0	2011	2	30	NA	2	1	1	0	0	0	0	0	0	15	0
59.6148	0	3	1	0	0	0	0	0	0	0	0	0	0	0	0	1	0	0	0	2011	2	3	NA	3	0	0	1	0	0	0	0	0	23	0
38.0411	1	1	1	1	0	1	0	0	0	0	0	0	0	1	0	0	0	0	0	2011	2	9	NA	3	0	1	0	0	0	0	0	0	15	0
84.6046	0	2	1	1	0	1	1	0	0	1	1	0	0	0	0	1	0	0	0	2011	1	7	0	1	0	0	0	1	0	1	0	0	15	1
28.4895	1	2	1	0	0	0	0	0	0	0	0	0	0	1	0	1	0	0	0	2011	3	26	NA	3	0	0	0	0	0	0	0	0	17	0
52.5925	1	4	1	0	0	0	0	0	0	0	0	0	0	1	1	1	0	0	0	2011	2	7	NA	3	0	0	0	0	0	0	0	0	26	0
58.6902	1	3	1	1	1	1	0	0	0	0	0	0	1	0	0	1	0	0	0	2011	3	21	NA	2	0	1	0	0	1	0	0	0	26	0
68.6289	1	3	0	0	1	1	0	1	1	0	0	0	0	0	0	1	0	0	0	2011	1	3	0	2	0	0	0	0	1	0	0	0	10	1
57.0315	0	3	1	1	0	1	0	0	1	0	0	0	1	1	0	1	0	0	0	2011	2	8	NA	3	0	0	0	0	0	0	0	0	27	0
43.1315	1	4	1	0	0	0	1	0	0	0	0	1	0	0	0	1	0	0	0	2011	1	13	15	1	0	0	1	0	0	0	1	0	24	0
77.3685	1	3	1	0	0	1	1	0	0	0	0	1	0	0	0	1	0	0	0	2011	2	5	NA	1	0	1	1	1	0	0	0	0	28	0
63.2897	1	2	1	1	0	1	1	0	0	0	0	0	0	0	0	1	1	0	0	2011	2	13	NA	1	0	1	0	1	1	0	0	0	25	0
74.4191	0	2	1	0	0	0	0	0	0	0	0	0	0	0	1	1	0	0	0	2011	2	13	NA	3	0	0	0	0	0	0	0	0	23	0
61.5214	1	4	1	0	0	0	1	0	0	0	0	0	0	0	0	1	0	0	0	2011	2	6	NA	3	0	0	0	1	0	0	0	0	26	0
73.6654	1	3	1	1	0	1	0	0	0	0	0	0	0	1	0	1	0	0	0	2011	2	16	NA	3	1	1	0	0	0	0	0	0	29	0
33.7303	0	2	1	1	0	0	1	0	0	0	0	0	0	0	0	1	1	0	0	2011	1	24	5	3	1	0	0	1	0	0	0	0	22	0
18.8111	0	4	1	1	0	0	0	0	0	0	0	1	0	1	0	1	0	0	1	2008	2	5	NA	1	0	0	0	1	0	0	0	0	22	0
64.706	1	1	1	0	0	1	1	0	0	0	0	0	0	1	0	0	1	0	1	2008	2	15	NA	1	0	0	0	1	0	0	0	0	21	0
84.7356	1	3	1	0	0	0	0	0	0	1	1	0	0	0	0	1	0	0	1	2008	2	44	NA	3	0	1	0	1	1	0	0	0	31	0
79.1007	0	2	0	0	1	1	0	1	1	0	0	0	0	0	0	1	0	0	1	2008	2	41	NA	3	0	1	0	0	0	0	0	0	24	0
76.9628	0	2	1	1	1	0	1	0	0	1	1	0	0	1	0	1	0	0	1	2008	3	3	NA	1	0	0	1	1	0	0	0	0	19	0
56.2487	0	2	0	0	0	1	1	0	0	0	0	1	0	1	0	1	1	0	1	2008	2	15	NA	3	0	1	0	1	0	0	0	0	24	0
66.4627	0	2	0	0	0	0	0	0	0	0	0	0	0	0	1	1	0	0	1	2008	2	7	NA	3	0	1	0	0	0	0	0	0	20	0
58.9483	0	2	1	0	0	1	0	0	0	0	0	0	0	0	0	0	0	0	1	2008	2	39	NA	3	0	0	0	0	0	0	0	0	20	0
72.5506	0	2	1	0	0	0	0	0	0	0	0	0	0	1	0	1	0	0	1	2008	2	18	NA	2	1	0	0	0	0	0	0	0	17	0
75.2417	0	3	1	1	0	0	1	0	0	0	0	1	0	1	0	1	0	0	1	2008	3	12	NA	1	1	0	0	1	0	0	0	0	28	0
47.7668	1	4	1	0	0	0	1	0	0	0	0	1	0	0	0	1	0	0	1	2008	2	7	NA	1	0	0	0	1	0	0	0	0	23	0
84.7998	0	3	1	0	0	1	1	0	0	0	0	1	0	1	0	1	0	0	1	2008	3	5	NA	1	1	0	0	1	0	0	0	0	26	0
35.7476	1	3	1	0	0	0	0	0	0	0	0	0	0	1	1	1	0	0	1	2008	2	14	NA	3	0	1	1	0	0	0	0	0	31	0
42.3078	0	2	1	0	0	0	0	0	0	0	0	0	1	0	1	1	0	0	1	2008	2	56	NA	3	0	1	0	0	0	0	0	0	27	0
71.8849	0	2	1	1	0	0	1	0	0	0	0	1	0	0	1	1	0	0	1	2008	2	7	NA	1	1	0	0	1	0	0	1	0	24	0
74.1862	1	3	1	0	1	0	0	0	0	0	0	1	0	1	0	1	0	0	1	2008	2	31	NA	2	0	1	0	0	0	0	0	0	26	0
61.6035	1	2	1	1	0	0	0	0	0	0	0	1	0	1	1	1	1	0	1	2008	3	10	NA	2	0	1	0	0	0	0	0	0	22	0
74.2329	1	2	0	1	0	1	0	0	0	0	0	0	0	0	0	1	0	0	1	2008	1	55	10	3	0	0	0	0	0	0	1	0	20	0
67.0456	0	2	1	1	0	1	0	1	1	0	0	0	0	0	0	0	0	0	1	2008	1	23	0	2	0	0	0	1	1	0	0	0	11	0
67.3412	1	4	1	1	1	1	1	0	0	0	0	0	0	0	0	1	0	0	1	2008	3	4	NA	1	0	0	0	1	1	0	0	0	22	0
82.6232	0	2	1	0	0	0	0	0	0	0	0	0	0	0	0	1	0	0	1	2008	2	30	NA	3	1	1	0	0	0	0	0	0	24	0
76.7544	0	3	0	1	0	0	0	0	0	0	0	0	0	0	0	1	1	0	1	2008	2	12	NA	3	0	1	0	0	0	0	1	0	32	0
82.5705	0	2	1	0	1	1	0	0	0	0	0	0	0	0	0	1	0	0	1	2008	2	47	NA	3	0	1	0	0	0	0	0	0	24	0
21.2955	0	2	1	1	0	0	1	0	0	0	0	0	0	0	0	1	0	0	1	2008	3	3	NA	1	1	0	0	1	1	0	0	0	14	0
78.925	1	4	1	0	0	1	1	0	0	0	0	1	0	0	0	1	0	1	1	2008	2	20	NA	1	0	0	0	1	0	0	0	0	28	0
77.5897	1	3	1	1	0	1	1	0	0	0	0	1	0	0	1	1	0	0	1	2008	2	7	NA	1	0	1	0	1	1	0	0	0	31	0
73.8795	0	2	0	1	1	1	0	0	0	0	0	0	0	0	0	1	0	0	1	2008	1	2	2	1	0	1	0	0	0	0	0	0	7	1
76.4014	0	2	1	0	1	0	1	1	0	0	0	1	0	1	0	1	0	0	1	2008	2	8	NA	1	0	0	0	1	0	0	0	0	18	0
53.0144	1	3	1	1	0	0	1	0	0	0	0	1	0	0	1	1	1	0	1	2008	2	2	NA	1	0	0	0	1	0	0	1	0	30	0
73.708	1	3	0	0	0	0	0	0	0	0	0	0	0	0	0	1	0	0	1	2008	2	21	NA	3	0	0	0	1	0	0	0	0	27	0
65.4227	1	2	0	0	0	0	0	0	0	0	0	1	0	1	1	1	0	0	1	2008	2	10	NA	3	0	1	0	0	0	0	0	0	22	0
40.2579	1	1	1	0	0	0	0	0	0	0	0	0	0	0	0	0	0	0	1	2008	2	30	NA	3	1	1	0	1	0	0	0	0	18	0
46.203	1	4	0	0	0	1	0	0	0	0	0	0	0	1	0	1	1	0	1	2008	2	5	NA	3	0	1	0	0	0	0	0	0	26	1
37.6914	1	3	1	0	0	0	1	0	0	1	1	0	0	0	0	1	0	0	1	2008	1	2	0	1	0	0	0	1	1	0	0	0	13	1
65.5582	1	2	1	1	0	1	0	0	0	0	0	0	0	0	0	1	0	0	1	2009	2	16	NA	3	1	0	0	0	0	0	1	0	21	0
82.7967	0	2	1	0	0	0	1	0	0	0	0	0	0	0	1	1	1	0	1	2009	3	30	NA	3	0	0	0	0	0	0	0	0	34	0
83.9351	0	3	1	1	0	1	1	1	1	0	0	0	0	0	0	1	0	1	1	2009	2	16	NA	3	1	0	0	0	0	0	0	0	34	0
40.0145	0	3	1	0	1	0	1	1	1	0	0	0	0	0	0	0	0	0	1	2009	1	21	0	1	1	0	1	1	0	0	0	0	22	0
57.667	0	1	1	0	0	1	0	0	0	0	0	0	0	0	0	0	0	0	1	2009	2	23	NA	3	0	0	0	0	0	0	0	0	16	0
69.9583	0	3	0	0	0	0	0	0	1	1	1	0	1	1	0	0	0	0	0	2011	3	44	NA	1	1	0	1	1	1	0	0	0	32	1
35.807	1	2	1	0	0	0	0	0	1	0	0	0	0	1	0	0	0	0	1	2008	1	7	15	1	0	1	0	0	0	0	0	0	9	0
57.6866	1	4	1	0	0	0	1	0	0	0	0	1	0	1	0	0	1	0	1	2008	3	6	NA	1	1	0	1	1	0	0	0	0	29	0
48.2388	1	3	1	0	0	0	0	0	0	0	1	0	0	1	0	0	0	0	1	2008	3	19	NA	1	1	0	1	1	0	0	0	0	25	1
73.1358	1	4	1	1	0	1	0	1	1	0	0	0	0	1	0	0	0	0	1	2008	3	10	NA	3	0	0	0	0	0	0	0	0	25	0
76.3128	0	2	0	0	0	0	0	0	0	0	0	0	0	0	1	0	1	0	1	2008	3	14	NA	3	1	1	0	0	0	0	0	0	26	0
55.7153	1	4	1	1	0	0	0	0	0	0	0	0	1	1	0	0	0	0	1	2008	2	36	NA	3	1	0	1	0	0	0	0	0	35	0
57.9121	0	2	0	0	0	1	1	0	0	0	1	0	0	0	1	0	0	0	1	2008	3	18	NA	1	0	0	1	1	0	0	0	0	25	0
69.4943	0	2	0	0	1	1	1	0	0	0	0	0	0	0	0	0	1	0	1	2008	1	7	0	3	0	0	0	0	0	0	0	0	17	0
74.1637	0	3	0	1	1	1	0	0	0	0	0	0	0	0	0	0	0	0	1	2008	3	32	NA	3	1	1	0	0	0	0	0	0	30	0
82.2493	1	4	1	0	1	0	0	0	0	0	0	0	0	1	0	0	0	1	1	2008	2	40	NA	2	0	1	0	0	0	0	0	0	28	0
67.8569	1	4	1	0	0	0	1	0	0	0	0	0	0	1	0	0	0	0	1	2008	2	10	NA	1	0	0	1	1	0	0	0	0	29	0
31.6412	0	4	0	0	0	0	0	0	0	0	0	0	1	1	1	0	0	0	1	2008	2	4	NA	1	1	0	1	1	0	0	0	0	27	0
60.1379	1	2	0	1	1	0	0	0	1	0	0	0	0	1	1	0	0	1	1	2008	3	4	NA	1	0	1	0	0	0	0	0	0	16	0
84.7265	1	3	1	0	0	0	0	0	0	0	0	0	0	1	0	0	0	0	1	2008	3	10	NA	1	0	0	1	1	0	0	0	0	28	0
59.042	1	2	1	1	1	1	0	0	0	0	0	0	0	0	0	0	0	0	1	2008	2	70	NA	3	1	0	0	0	0	0	0	0	23	0
48.5473	1	2	0	1	0	0	1	0	0	0	0	1	0	0	0	0	1	0	1	2008	3	18	NA	2	0	1	0	0	0	0	0	0	23	0
87.5378	0	4	0	0	0	0	0	0	0	0	0	0	0	1	0	0	0	0	1	2008	3	69	NA	3	1	0	0	0	0	0	0	0	30	0
63.8865	1	3	0	1	0	1	0	0	0	0	1	0	0	0	0	0	0	0	1	2008	1	13	15	3	0	0	0	0	0	0	0	0	23	0
47.7903	1	2	0	0	0	1	0	0	0	0	0	0	0	0	0	0	0	0	0	2011	2	24	NA	3	0	0	0	0	0	0	0	0	18	0
78.8451	1	3	1	0	0	0	0	0	0	0	0	0	0	1	0	0	0	0	0	2011	2	6	NA	3	1	0	0	0	0	0	0	0	24	0
52.0846	1	2	0	1	0	0	0	0	0	0	0	0	0	0	0	0	1	0	0	2011	2	8	NA	1	0	0	0	1	0	0	0	0	19	1
64.2242	1	4	0	0	0	0	0	1	1	0	0	0	0	0	0	0	0	0	0	2011	1	15	15	2	0	1	0	0	0	0	0	0	19	0
70.7958	0	2	1	1	0	0	0	0	0	0	0	0	1	0	1	0	1	0	0	2011	2	17	NA	2	1	0	0	0	0	0	0	0	30	0
60.0711	1	2	1	1	1	0	0	0	0	0	1	0	0	1	0	0	0	0	1	2010	3	15	NA	1	1	0	1	0	0	0	0	0	20	1
54.748	1	2	0	0	0	0	0	0	0	0	0	0	0	0	1	0	0	0	0	2011	2	9	NA	3	0	0	0	0	0	0	0	0	19	0
71.3749	0	2	0	0	0	0	0	0	0	0	0	0	0	0	1	0	0	1	0	2011	3	16	NA	3	0	0	0	0	0	0	0	0	23	0
68.9764	1	4	1	1	0	1	0	1	1	0	0	0	0	1	0	0	0	0	0	2011	3	36	NA	1	0	0	1	1	0	0	1	0	30	0
57.4457	1	4	0	0	0	0	0	0	0	0	0	0	0	1	0	0	0	0	0	2011	2	45	NA	3	1	1	0	1	0	0	0	0	27	0
62.4486	1	2	0	1	0	1	0	0	0	0	0	0	0	0	0	0	1	0	0	2011	2	30	NA	3	0	0	0	0	0	0	0	0	27	0
70.1158	1	2	0	0	0	1	0	0	1	0	0	0	0	0	0	0	0	0	0	2011	3	9	NA	1	0	0	0	0	0	0	0	0	14	1
42.0006	0	3	1	0	0	0	0	0	0	0	0	0	0	1	1	0	0	0	0	2011	3	5	NA	1	0	0	1	0	0	0	0	0	23	0
49.6452	1	2	0	0	0	1	0	0	0	0	0	0	0	1	1	0	0	0	0	2011	2	14	NA	3	0	1	0	0	0	0	0	0	21	0
65.7872	0	2	1	0	0	0	0	0	0	0	0	0	1	0	1	0	0	0	0	2011	2	20	NA	3	0	1	0	0	0	0	0	0	26	0
85.8157	1	2	0	1	0	1	0	1	1	0	1	0	0	0	0	0	0	0	0	2011	3	4	NA	1	1	0	0	0	0	0	0	0	15	0
71.2851	1	2	1	0	1	0	0	0	0	0	0	0	0	0	0	0	0	0	0	2011	1	49	19	2	0	0	0	0	0	0	0	0	15	0
64.7632	1	2	0	0	0	0	1	0	0	0	0	0	0	0	1	0	0	0	0	2011	2	9	NA	3	0	0	0	0	0	0	0	0	23	1
64.6011	1	1	0	0	0	0	0	0	0	0	0	0	0	0	0	0	0	0	0	2011	2	27	NA	3	0	1	0	0	0	0	0	0	17	0
53.6028	1	2	0	1	0	0	1	0	0	0	1	0	0	1	1	0	0	0	0	2011	3	5	NA	3	0	0	0	0	0	0	0	0	20	0
69.4931	1	2	0	0	0	0	0	0	0	0	0	0	0	0	1	0	0	0	0	2011	2	9	NA	3	0	0	0	0	0	0	0	0	21	0
82.8212	1	2	0	1	1	0	0	0	0	1	1	1	1	0	0	0	0	0	1	2008	1	23	0	1	0	1	1	1	0	0	0	0	21	0
56.5929	1	2	0	1	0	0	0	0	0	1	0	0	0	0	0	0	0	0	0	2011	1	20	0	1	0	0	0	1	1	0	0	0	11	1
64.3373	0	4	0	1	0	1	0	0	0	0	0	1	0	0	0	0	0	0	0	2011	2	20	NA	3	1	0	0	0	0	0	0	0	28	0
67.6075	1	3	1	1	1	0	0	0	0	0	0	1	0	0	0	0	0	0	0	2011	2	6	NA	1	0	0	0	1	1	0	0	0	23	0
59.1705	1	2	1	1	0	0	1	0	0	0	0	1	0	0	1	0	0	0	0	2011	3	15	NA	1	1	0	0	1	0	0	1	0	24	0
63.3173	1	2	1	1	0	1	0	1	0	0	0	0	0	1	0	0	0	0	0	2011	1	13	0	3	0	0	0	0	1	0	0	0	13	1
77.1615	1	4	1	1	0	0	0	0	0	0	0	1	0	1	0	0	1	0	0	2011	3	31	NA	3	1	0	0	0	0	0	0	0	34	0
47.754	1	2	0	0	0	1	0	0	0	0	0	1	0	0	0	0	1	0	0	2011	3	17	NA	3	1	1	0	1	0	0	0	0	21	0
77.074	0	2	1	1	0	1	1	0	0	0	0	1	0	1	0	0	0	0	0	2011	2	12	NA	2	1	0	0	1	0	0	1	0	21	0
36.4365	1	2	1	0	0	0	0	0	0	0	0	1	0	1	0	0	0	0	0	2011	2	5	NA	1	0	0	0	0	0	0	0	0	13	1
73.8059	1	3	1	1	0	0	1	0	0	0	0	1	0	0	0	0	1	0	0	2011	3	14	NA	1	0	0	0	1	0	0	0	0	32	0
77.9425	0	2	1	1	0	1	0	0	0	0	0	1	0	0	1	0	0	0	0	2011	1	16	5	3	0	0	0	0	0	0	0	0	21	0
59.9496	1	2	1	1	1	0	0	1	0	0	0	0	0	0	0	0	0	0	0	2011	1	40	6	2	0	0	0	1	1	0	0	0	16	0
80.7115	1	3	1	1	1	1	0	1	0	0	0	1	0	1	0	0	0	0	0	2011	3	9	NA	2	0	0	0	1	0	0	0	0	24	0
63.4178	0	2	1	0	0	0	0	0	0	0	0	1	0	1	1	0	0	0	0	2011	3	22	NA	3	0	1	0	0	0	0	0	0	22	0
70.154	0	2	1	0	0	0	1	0	0	0	0	1	0	0	1	0	1	0	0	2011	1	25	4	2	0	0	0	0	0	0	0	0	23	0
74.1593	1	2	1	0	0	0	1	0	0	0	0	1	0	0	1	0	0	0	0	2011	2	25	NA	3	0	0	0	0	0	0	0	0	27	0
40.8137	1	2	1	0	0	0	1	0	0	0	0	1	0	0	1	0	1	1	0	2011	3	3	NA	1	1	0	0	1	0	0	0	0	20	0
85.8289	1	3	1	0	0	0	0	0	0	1	1	1	0	0	0	0	0	0	1	2009	2	9	NA	1	1	0	0	1	0	0	0	0	24	0
50.0908	0	3	1	0	0	0	1	1	1	0	0	1	0	1	0	0	1	0	1	2009	2	10	NA	1	0	0	0	1	0	1	0	0	29	0
88.6007	0	4	1	1	0	1	0	1	1	0	0	1	0	1	0	1	0	0	1	2009	2	27	NA	2	0	0	0	0	0	0	0	0	28	0
61.4244	1	1	1	1	0	0	0	1	1	0	0	1	0	0	0	0	1	0	1	2009	3	51	NA	2	1	0	0	1	0	0	0	0	21	0
85.2279	1	2	1	0	0	0	0	0	0	0	1	0	0	0	0	1	0	1	0	2013	3	17	NA	3	0	0	0	0	0	0	0	0	21	0
86.4428	0	2	0	0	1	0	1	1	1	0	0	0	0	0	1	1	0	0	0	2013	2	26	NA	3	1	0	0	1	0	0	0	0	29	0
58.8018	1	2	0	0	1	1	1	0	0	0	0	0	0	0	0	1	0	0	0	2013	3	5	NA	3	0	0	0	0	0	0	0	0	17	0
60.2942	0	2	0	0	0	0	0	0	0	0	0	0	0	0	1	1	1	0	0	2013	2	7	NA	3	0	0	0	0	0	0	0	0	24	0
86.5294	0	2	0	0	0	0	0	0	0	0	0	0	0	0	0	1	0	0	0	2013	2	12	NA	3	0	0	0	0	0	0	0	0	21	0
72.1124	0	3	1	1	0	1	1	1	1	0	0	1	0	0	0	1	0	0	0	2013	3	14	NA	1	1	1	1	1	0	0	1	0	31	0
72.814	1	4	1	0	0	0	0	0	0	0	0	0	0	1	0	1	0	0	0	2013	1	12	0	1	0	0	1	1	1	0	0	0	20	0
60.6608	0	2	0	1	1	0	0	0	0	0	0	0	0	0	1	0	0	0	0	2013	2	7	NA	3	0	0	0	0	0	0	0	0	22	0
62.5213	0	2	0	0	0	1	0	0	0	1	1	0	0	0	0	1	0	0	0	2013	1	3	0	2	0	0	0	0	0	0	0	0	3	0
83.4241	1	3	1	0	0	0	1	0	0	0	0	0	0	0	0	1	1	0	0	2013	3	50	NA	3	0	0	1	1	0	0	0	0	40	0
80.3678	1	2	0	0	1	0	0	1	1	1	1	0	0	0	0	1	0	0	0	2013	1	10	0	1	0	1	0	0	1	0	0	0	12	1
35.7147	0	2	0	1	0	0	0	0	0	0	0	0	0	0	0	0	0	0	0	2013	2	61	NA	3	0	0	0	0	0	0	0	0	22	0
80.8718	1	2	0	0	0	1	0	0	0	1	0	0	0	0	0	1	0	0	0	2013	3	82	NA	3	0	0	0	0	0	0	0	0	23	0
51.4666	0	2	1	0	0	0	0	0	0	0	0	0	0	0	1	1	0	0	0	2013	2	22	NA	2	1	1	0	0	0	0	0	0	19	0
67.0515	1	2	0	0	0	0	1	0	0	0	0	0	0	1	0	1	0	0	0	2013	2	9	NA	3	0	1	0	0	0	0	0	0	19	0
74.0923	1	3	0	1	0	1	0	0	0	1	1	0	0	1	0	1	0	0	0	2013	2	16	NA	3	1	0	0	0	0	0	0	0	29	0
48.1855	0	2	0	1	0	0	0	0	0	0	1	0	0	0	1	1	0	0	0	2013	2	8	NA	3	0	0	0	0	0	0	0	0	21	0
88.9117	0	3	0	1	1	0	0	1	1	0	0	0	0	0	0	1	0	0	0	2013	2	10	NA	1	1	0	0	0	0	0	1	0	28	0
46.0916	1	3	0	1	0	1	1	1	1	0	0	0	0	0	0	1	0	0	0	2013	3	10	NA	3	0	0	0	0	0	0	0	0	28	0
75.6415	1	2	1	1	1	0	1	0	0	1	1	1	0	1	0	1	1	0	0	2013	3	17	NA	1	1	1	1	1	0	1	0	0	29	0
93.19	0	2	0	1	1	1	0	0	0	0	0	0	0	0	0	1	0	0	0	2013	3	3	NA	3	0	1	0	0	0	0	1	0	17	0
74.4785	0	2	0	0	0	0	0	0	0	0	0	0	0	0	0	1	0	0	0	2013	2	42	NA	3	1	0	0	0	0	0	0	0	22	0
82.2511	0	3	0	1	1	0	1	0	0	0	0	0	0	0	0	1	0	0	0	2013	2	32	NA	2	1	1	0	0	0	0	0	0	33	0
89.56	0	2	0	0	1	0	0	0	0	0	0	0	0	0	0	1	0	0	0	2013	3	48	NA	2	0	0	0	0	0	0	0	0	20	0
73.9481	1	3	1	1	0	0	0	0	0	0	0	0	0	0	0	1	0	0	0	2013	3	10	NA	1	0	1	1	0	0	0	0	0	28	0
59.192	1	3	1	1	1	1	1	1	1	0	0	1	0	0	0	1	1	0	0	2013	3	5	NA	1	0	0	0	0	1	0	0	0	26	0
35.791	0	3	1	1	1	1	1	0	0	0	0	1	0	0	0	1	1	0	0	2013	3	45	NA	1	0	1	0	1	0	0	0	0	33	0
74.9238	1	2	1	1	0	1	0	0	0	0	0	0	0	0	0	1	0	0	0	2013	3	21	NA	3	0	0	0	0	0	0	0	0	21	0
58.2361	1	2	0	1	1	0	1	1	0	0	0	1	0	0	0	1	0	0	0	2013	1	42	3	1	0	0	0	1	0	0	1	0	16	0
69.7895	0	2	0	1	0	0	0	0	0	0	0	0	0	0	0	1	1	0	0	2013	2	5	NA	2	0	0	0	0	0	0	0	0	17	0
77.2731	0	2	0	0	1	1	0	1	1	0	0	0	0	0	0	1	0	0	0	2013	2	18	NA	3	1	0	0	0	0	0	0	0	20	0
36.607	0	2	1	0	0	0	0	0	0	0	0	0	0	0	0	0	0	0	0	2013	2	23	NA	1	0	1	1	0	0	0	0	0	19	0
57.7386	0	2	0	1	0	0	0	0	0	0	0	1	0	0	0	1	0	0	0	2013	2	66	NA	3	1	1	0	0	0	0	1	0	22	0
87.3623	1	2	0	0	0	0	0	0	0	0	0	0	0	0	0	1	0	0	0	2013	2	24	NA	3	1	0	0	0	0	0	0	0	22	0
59.7075	1	3	0	1	1	1	0	1	1	0	0	0	1	1	0	1	0	0	0	2013	2	13	NA	2	1	0	0	0	0	0	0	0	27	0
74.541	1	4	1	1	0	1	0	0	0	1	1	0	0	0	0	1	0	0	0	2013	3	3	NA	1	1	0	1	0	1	0	0	0	23	0
78.3365	1	2	1	1	0	0	1	0	0	0	0	1	0	0	1	1	1	0	0	2013	2	4	NA	3	0	0	0	1	0	0	0	0	27	0
73.0137	1	2	0	1	1	1	0	0	0	0	0	0	0	0	0	1	0	0	0	2013	2	22	NA	3	1	0	0	0	0	0	0	0	22	0
43.3282	1	3	1	1	0	1	1	0	0	1	1	0	0	0	0	1	0	0	0	2013	1	5	2	1	0	1	0	1	0	0	1	1	18	0
77.9093	1	2	1	1	0	0	0	0	0	0	0	0	0	0	0	1	0	0	0	2013	3	7	NA	3	0	0	0	0	0	0	0	0	18	0
70.3642	1	3	1	1	1	1	1	0	0	0	0	0	0	1	0	1	0	0	0	2013	3	21	NA	1	0	1	1	0	0	0	0	0	32	0
74.8928	0	2	1	0	1	0	1	1	1	0	0	1	0	0	0	1	0	0	0	2013	1	4	2	1	0	0	0	0	1	0	0	0	8	1
64.9233	1	2	1	0	0	1	0	0	0	0	0	0	0	0	1	0	0	0	0	2013	2	23	NA	3	1	0	0	0	0	0	0	0	23	0
70.1884	0	3	1	1	0	1	0	0	0	0	0	0	1	1	0	1	1	0	0	2013	3	6	NA	1	0	1	1	0	0	0	0	0	33	0
52.0208	1	3	1	1	1	0	1	1	1	0	1	1	0	0	0	1	1	0	0	2013	3	25	NA	1	0	0	1	1	0	0	1	0	34	0
49.2084	0	1	1	1	0	1	0	0	0	0	0	0	0	0	0	1	0	0	0	2013	3	18	NA	3	0	1	0	0	0	0	0	0	17	1
88.6434	0	2	1	1	1	0	1	0	0	0	0	0	0	0	0	1	0	0	0	2013	3	19	NA	1	1	0	0	1	0	0	1	0	24	0
21.3856	1	1	0	0	0	0	0	1	1	0	0	0	0	0	0	0	0	0	0	2013	1	65	10	3	1	0	0	0	0	0	0	0	14	0
78.2231	1	2	1	0	0	0	0	0	0	0	0	0	0	1	0	1	0	0	0	2013	3	26	NA	3	1	0	0	0	0	0	0	0	19	0
50.1167	1	1	0	0	0	0	0	0	0	0	0	0	0	1	0	1	0	0	0	2013	2	10	NA	3	1	1	0	0	0	0	0	0	15	0
72.1607	1	2	1	0	0	0	0	0	0	0	0	0	0	0	0	1	1	0	0	2013	3	4	NA	1	0	0	0	0	0	0	0	0	15	0
67.0584	1	2	1	0	0	0	0	0	0	0	0	0	0	1	0	1	0	0	0	2013	2	24	NA	2	1	1	0	0	0	0	0	0	16	0
47.0854	1	2	1	0	0	0	0	1	1	0	0	0	0	0	0	0	0	0	0	2013	3	3	NA	1	0	0	0	1	0	0	0	0	9	0
50.8091	1	2	0	0	0	1	0	0	0	0	0	0	1	1	0	0	1	0	0	2013	2	32	NA	3	1	0	0	0	0	0	0	0	27	0
79.3431	1	1	1	1	0	1	0	0	0	0	0	0	0	0	0	1	0	0	0	2013	2	20	NA	3	1	1	0	0	0	0	0	0	22	0
60.7884	1	2	0	1	0	0	1	1	1	0	0	0	1	0	0	1	0	0	0	2013	2	9	NA	3	1	1	0	0	0	0	0	0	24	0
44.3626	1	2	1	0	0	0	1	0	0	0	1	0	0	0	1	1	0	0	0	2013	2	37	NA	3	0	1	0	0	0	0	0	0	27	0
58.2256	1	3	1	0	0	0	0	0	0	0	0	0	0	0	1	1	0	0	0	2013	2	4	NA	3	0	0	0	0	0	0	0	0	23	0
63.5321	1	2	0	0	0	0	0	0	0	0	0	0	0	1	1	1	1	0	0	2013	2	8	NA	3	1	1	0	0	0	0	0	0	24	0
58.7913	0	2	1	0	0	0	1	0	0	0	0	0	0	0	1	1	0	0	0	2013	3	14	NA	1	0	0	1	1	0	0	0	0	24	0
48.9056	1	2	1	0	0	0	0	0	0	0	0	0	0	0	1	1	0	0	0	2013	2	18	NA	2	0	1	0	0	0	0	0	0	19	0
62.119	1	3	1	0	0	0	0	0	0	0	0	0	0	0	0	0	0	0	0	2013	2	32	NA	1	1	1	1	0	0	0	0	0	29	0
59.8147	1	2	1	1	0	0	1	0	0	0	0	1	0	0	1	1	1	0	0	2013	2	7	NA	1	0	1	0	1	0	0	1	0	27	0
67.8327	1	2	1	0	0	1	1	0	0	0	0	0	0	0	1	1	0	0	0	2013	3	48	NA	3	0	1	0	0	0	0	0	0	27	0
90.4974	1	3	1	0	1	1	0	0	0	0	0	0	0	1	1	1	0	0	0	2013	3	41	NA	3	1	0	0	0	0	0	0	0	34	0
25.1513	0	3	1	0	0	0	0	0	0	0	0	0	0	1	1	0	0	0	0	2013	1	4	0	1	0	0	1	0	0	0	0	0	17	0
64.9906	0	2	1	0	0	1	1	0	0	0	0	0	0	0	0	1	0	0	0	2013	3	3	NA	3	0	0	0	0	0	0	0	0	15	0
53.4414	1	3	1	0	0	1	1	0	0	0	0	0	0	1	1	1	0	0	0	2013	2	8	NA	3	0	0	1	1	0	0	0	0	32	0
82.6846	1	2	1	0	1	1	0	0	1	0	1	0	0	0	0	1	0	0	0	2013	1	10	15	3	0	0	0	0	0	0	0	0	15	0
73.4142	0	4	1	1	0	1	1	0	0	0	0	1	0	0	0	1	0	0	0	2013	3	15	NA	1	0	1	1	1	0	0	0	0	31	0
87.3919	0	2	1	0	0	0	0	0	0	0	0	0	0	0	0	1	0	0	0	2013	3	14	NA	1	0	0	1	0	0	0	0	0	21	0
56.2574	1	2	1	0	0	0	1	0	0	0	0	1	0	0	0	1	0	0	0	2013	2	6	NA	1	1	0	0	0	0	0	0	0	16	0
36.2253	1	4	1	1	0	1	1	0	0	0	0	1	0	0	0	0	0	0	0	2013	2	40	NA	1	1	0	1	1	1	0	0	0	33	0
51.6953	1	3	1	0	0	1	1	0	0	1	1	0	0	1	0	1	0	1	0	2013	1	5	0	1	0	0	1	0	1	0	0	0	16	0
54.7139	1	4	0	0	0	0	0	0	0	0	0	0	0	0	0	0	0	0	0	2013	2	82	NA	3	1	0	0	0	0	0	0	0	27	0
74.6444	1	3	1	0	1	1	0	1	1	0	0	0	0	1	0	1	0	0	0	2013	3	5	NA	1	0	0	1	0	0	0	0	0	24	0
73.4047	1	2	1	0	0	0	1	1	1	1	1	0	0	0	0	0	1	0	0	2013	3	20	NA	1	1	0	0	1	0	0	0	0	24	1
73.7955	0	4	1	1	0	1	1	0	0	0	0	1	0	0	1	1	0	0	0	2013	2	32	NA	1	0	0	1	1	0	0	0	0	39	0
67.613	0	2	1	0	0	0	0	0	0	0	0	0	0	0	0	0	0	0	0	2013	1	22	11	1	0	0	1	0	0	0	0	0	16	0
44.6672	1	2	1	0	0	0	1	1	1	0	0	0	0	0	0	1	1	0	0	2013	2	10	NA	1	0	1	1	0	0	0	0	0	25	1
70.794	1	2	0	0	0	1	0	0	0	0	0	0	0	0	0	1	0	1	0	2013	3	63	NA	3	0	0	0	0	0	0	0	0	21	0
58.5829	0	3	1	1	0	0	1	0	0	0	1	0	0	0	0	1	1	0	0	2013	3	7	NA	1	0	1	1	1	1	1	1	0	31	0
56.4203	1	4	1	0	0	0	1	0	0	0	0	1	0	1	0	1	0	0	0	2013	2	12	NA	1	0	1	1	1	0	0	0	0	28	0
76.6311	1	4	1	1	0	1	1	0	0	0	0	0	0	0	0	1	1	0	0	2013	2	6	NA	1	0	0	1	1	0	0	0	0	34	0
62.5343	1	3	1	1	0	1	1	1	1	0	0	0	0	0	0	1	1	0	0	2013	1	3	1	1	0	0	0	1	0	0	0	0	20	0
57.8176	1	3	1	0	0	1	1	0	0	0	1	0	0	0	1	0	0	0	0	2013	3	6	NA	1	0	0	1	1	0	0	0	0	29	0
66.9443	0	4	1	0	0	1	1	0	0	0	0	0	0	1	1	1	0	1	0	2014	1	13	0	1	0	1	1	1	0	0	0	0	26	0
93.0997	0	3	1	0	1	0	0	0	1	0	0	0	0	1	0	1	0	0	0	2015	1	5	15	2	0	0	0	0	0	0	0	0	19	0
74.2986	0	4	1	0	1	1	0	1	1	0	1	0	0	0	0	1	1	0	0	2014	3	85	NA	1	0	0	1	0	0	0	0	0	33	0
63.912	0	2	1	0	0	0	1	0	0	0	0	0	0	0	0	1	0	0	0	2014	3	49	NA	2	0	0	0	1	0	0	0	0	20	0
59.7821	1	3	1	1	1	0	1	0	0	0	0	1	0	0	0	1	1	0	0	2014	2	4	NA	1	0	0	1	1	0	0	1	0	30	0
56.0139	1	1	1	0	1	0	1	1	1	0	0	0	0	0	0	0	0	0	0	2014	1	4	0	2	1	0	0	0	0	0	0	0	3	1
88.517	1	4	1	0	1	0	1	0	0	0	0	1	0	1	0	1	0	0	0	2014	3	4	NA	1	0	1	1	1	0	0	0	0	26	0
80.9789	0	2	1	0	1	1	0	0	0	0	0	0	0	0	0	1	0	0	0	2014	2	5	NA	3	0	1	0	0	0	0	0	0	16	0
64.3356	0	3	1	1	1	1	1	0	1	0	0	0	0	0	0	1	1	0	0	2014	2	4	NA	1	0	0	1	1	1	0	0	0	30	0
81.9243	0	2	1	0	0	0	0	0	0	0	0	1	0	0	0	1	0	0	0	2014	3	18	NA	3	0	0	0	0	1	0	0	0	21	0
58.4004	1	4	1	0	0	1	1	0	0	0	1	1	0	0	0	1	0	0	0	2014	1	58	0	1	0	0	1	1	0	1	1	0	24	0
74.8372	0	2	1	1	0	1	0	0	0	1	0	0	0	1	0	1	0	0	0	2014	2	57	NA	2	1	0	0	0	0	0	1	0	21	0
65.713	1	3	1	0	0	0	1	0	0	0	0	1	0	0	0	0	0	0	0	2014	3	3	NA	1	0	0	1	1	0	0	0	0	23	0
77.7671	0	4	1	1	0	1	0	0	0	0	0	0	0	0	0	1	0	0	0	2014	2	63	NA	1	0	1	1	0	0	0	0	0	32	0
60.3076	1	2	1	0	0	0	0	0	0	0	0	0	0	0	0	0	0	0	0	2014	2	53	NA	2	0	0	0	0	0	0	0	0	18	0
82.4907	1	2	1	1	1	1	1	1	1	0	0	0	0	1	0	1	0	0	0	2014	3	23	NA	1	0	0	1	1	0	0	0	0	27	0
80.1488	0	2	1	0	0	0	0	1	1	0	0	0	0	0	0	1	0	0	0	2014	2	24	NA	3	0	1	0	0	0	0	0	0	22	0
78.2815	1	3	1	1	0	0	1	0	1	0	0	1	0	0	0	1	1	0	0	2014	3	13	NA	1	0	0	0	1	1	0	1	1	32	0
84.8429	0	4	1	1	1	0	1	0	0	0	0	1	0	1	0	1	0	0	0	2014	3	9	NA	1	0	1	1	1	1	0	1	1	31	0
79.4232	1	2	0	0	0	1	0	0	0	0	0	0	0	0	0	1	0	0	0	2014	2	34	NA	3	0	0	0	0	0	0	0	0	24	0
68.8372	0	2	0	0	1	1	1	0	1	0	0	0	0	0	0	1	1	0	0	2014	2	30	NA	3	0	0	0	1	1	0	0	0	28	0
63.6964	0	2	0	0	0	1	1	0	0	0	0	0	0	0	0	0	0	0	0	2014	3	10	NA	2	1	0	0	1	0	0	0	0	17	0
34.5687	0	4	1	0	0	0	1	0	0	0	0	0	0	1	0	1	0	0	0	2014	3	47	NA	1	1	0	1	1	0	0	0	0	30	0
43.5427	1	4	1	1	0	0	1	0	0	0	0	0	1	0	0	1	0	0	0	2014	3	9	NA	2	1	1	0	1	0	0	0	0	26	0
87.4977	1	4	1	1	0	0	0	1	1	0	1	0	0	0	0	1	0	0	0	2015	1	13	3	1	0	0	1	0	0	0	0	0	24	0
83.9452	1	2	1	0	1	0	1	0	0	0	0	1	0	0	0	1	0	0	0	2014	2	4	NA	3	1	0	0	1	1	0	0	0	19	1
70.1535	1	3	1	1	1	1	1	1	1	0	1	0	0	1	0	1	1	0	0	2015	2	18	NA	1	0	0	1	1	0	0	0	0	37	0
84.664	0	4	1	1	1	0	0	1	1	0	0	0	0	1	0	1	1	0	0	2014	3	116	NA	1	0	0	1	0	0	0	0	0	37	0
71.8583	1	2	1	0	0	0	0	0	0	0	0	0	0	0	0	1	0	0	0	2014	3	8	NA	2	1	0	0	1	0	0	0	0	13	1
34.965	0	2	1	0	0	0	1	0	0	0	0	0	0	0	0	0	0	0	0	2014	3	27	NA	3	1	0	0	0	0	0	0	0	20	1
56.781	0	4	1	0	0	0	0	0	0	0	0	0	0	0	1	0	0	0	0	2014	2	11	NA	3	1	0	0	0	0	0	0	0	28	0
65.0795	1	1	0	0	0	1	0	1	1	0	0	0	0	0	0	0	0	0	0	2014	1	29	2	2	0	0	0	0	0	0	0	0	7	0
65.9982	1	2	1	0	0	1	0	1	1	0	0	0	0	0	0	0	0	0	0	2014	1	19	2	2	0	1	0	0	0	0	0	0	9	1
19.0456	1	2	1	0	0	0	0	0	0	0	0	0	1	0	0	0	0	0	0	2014	3	53	NA	1	0	0	0	0	0	0	0	0	20	0
73.8436	1	1	0	0	1	0	0	0	0	0	1	0	0	0	0	1	0	0	0	2014	2	10	NA	3	0	0	0	0	0	0	0	0	17	0
72.1923	0	2	1	0	0	0	0	0	0	0	0	0	0	1	1	1	0	0	0	2014	2	11	NA	2	1	0	1	0	0	0	0	0	23	0
84.3085	0	4	1	1	0	0	0	0	1	1	0	0	0	1	0	1	0	0	0	2014	3	8	NA	1	0	0	1	0	0	0	0	0	28	0
56.3571	1	2	1	1	0	1	1	1	1	0	0	0	0	0	0	0	0	1	0	2014	3	34	NA	1	0	0	0	0	0	0	1	0	22	1
19.1337	0	2	1	1	0	1	1	0	1	0	0	0	0	0	0	0	1	0	0	2014	3	24	NA	1	0	1	0	1	0	0	1	0	24	0
62.2844	0	2	1	1	1	1	0	0	1	1	0	0	0	0	0	1	0	0	0	2014	1	5	0	1	0	0	0	0	0	0	0	0	6	0
47.8885	0	3	1	0	0	0	0	0	0	0	0	0	0	0	1	1	0	1	0	2014	3	47	NA	1	1	1	0	0	0	1	0	0	28	0
85.5194	1	3	1	1	0	0	0	0	0	0	0	0	0	1	0	1	1	0	0	2014	2	20	NA	3	1	1	0	0	0	0	0	0	35	0
100.949	1	2	1	0	1	0	0	1	1	0	0	0	0	1	0	1	0	0	0	2013	1	7	15	2	0	0	1	0	0	0	0	0	15	0
80.8824	0	3	0	1	1	1	1	0	1	0	0	0	0	0	0	1	0	0	0	2014	3	9	NA	2	0	0	0	0	0	0	0	0	27	0
81.6879	0	4	1	1	1	0	0	0	1	0	0	0	0	1	0	1	1	0	0	2014	3	7	NA	1	0	0	1	0	0	0	0	0	32	0
65.9864	1	2	1	0	0	0	1	0	0	0	1	1	0	0	1	1	1	0	0	2014	3	53	NA	1	0	0	1	1	0	0	0	0	32	0
50.6346	0	3	1	1	0	0	1	0	0	0	0	0	0	0	0	1	1	0	0	2014	3	6	NA	1	1	0	1	1	0	0	0	0	31	0
35.1763	0	2	1	0	0	0	1	0	0	0	0	0	0	0	0	0	0	0	0	2014	3	13	NA	3	1	0	0	0	0	0	0	0	19	1
60.7073	0	2	1	0	1	1	0	0	0	0	0	0	0	0	1	1	0	0	0	2014	1	14	0	3	0	0	0	0	0	0	0	0	15	0
59.0267	0	2	1	0	0	0	1	0	0	0	0	1	0	0	1	1	0	0	0	2014	3	34	NA	3	0	0	1	1	0	0	0	0	30	0
83.875	1	2	0	0	1	1	0	0	1	0	1	0	0	0	0	1	0	0	0	2014	1	11	3	3	0	0	0	0	0	0	0	0	14	1
65.078	0	4	1	0	1	1	0	0	0	0	0	0	0	0	0	1	0	0	0	2014	3	26	NA	3	0	0	0	0	0	0	0	0	25	0
69.8925	1	1	1	0	0	1	0	0	0	0	0	0	0	0	1	0	0	0	0	2014	2	20	NA	3	1	1	0	0	0	0	0	0	22	0
57.5315	1	2	1	0	0	0	1	0	0	0	0	0	0	0	0	1	0	0	0	2014	3	3	NA	2	0	0	0	0	0	0	0	0	11	0
54.7334	1	3	1	1	0	0	1	0	0	0	0	1	0	1	0	1	1	0	0	2014	3	10	NA	1	0	1	1	1	0	0	0	0	33	0
65.4047	0	2	1	1	0	1	0	0	0	0	0	0	0	0	0	1	0	0	0	2014	1	60	25	3	1	0	0	0	0	0	0	0	19	0
29.6557	0	2	1	0	0	0	0	0	0	0	0	0	0	0	0	1	0	0	0	2014	3	9	NA	1	0	0	0	0	0	0	0	0	12	0
75.0154	1	3	1	1	1	0	0	1	0	0	0	0	0	0	0	1	0	0	0	2014	1	4	1	1	0	1	0	0	0	0	0	0	14	0
57.2411	1	3	1	1	0	1	1	1	1	0	0	1	0	0	0	1	0	0	0	2014	1	10	3	1	0	0	1	1	0	1	1	0	23	1
76.8231	0	2	1	0	0	1	0	0	0	0	0	1	1	0	0	1	0	0	0	2014	2	13	NA	3	0	0	0	0	0	0	0	0	22	0
74.4224	1	3	1	0	0	0	0	0	0	0	0	0	0	0	0	1	1	0	0	2014	2	11	NA	1	0	0	0	0	0	0	0	0	28	0
59.8074	1	4	1	1	0	0	0	0	0	0	0	0	0	1	0	0	1	0	0	2014	3	8	NA	1	0	0	0	0	0	0	0	0	26	0
45.1873	1	2	0	0	1	0	0	1	0	0	0	0	0	0	0	0	0	0	0	2014	2	16	NA	3	0	0	0	0	0	0	0	0	18	1
52.8582	0	3	1	0	0	0	0	0	0	0	0	0	0	0	1	0	0	0	0	2014	3	7	NA	1	0	1	0	0	0	0	0	0	23	0
56.1646	1	2	0	0	0	1	0	0	0	0	0	0	0	1	0	0	0	0	0	2014	2	18	NA	3	1	0	0	0	0	0	0	0	18	0
58.9295	0	3	1	0	0	0	0	0	0	0	0	0	1	1	0	0	0	0	0	2014	3	61	NA	1	1	0	0	0	0	0	0	0	27	0
75.5973	1	2	0	1	0	1	0	1	1	0	0	1	0	0	0	0	0	0	0	2014	3	9	NA	2	0	0	0	0	0	0	0	0	15	1
54.7723	1	1	1	1	1	1	0	1	1	0	1	0	0	1	0	0	0	0	0	2014	3	43	NA	1	0	0	0	0	0	0	0	0	17	0
86.4237	1	4	1	0	0	1	1	0	0	0	0	0	0	1	0	1	0	0	0	2014	2	62	NA	2	1	0	0	0	0	0	0	0	31	0
61.5432	0	3	1	1	1	0	0	0	0	0	0	0	1	0	0	0	0	0	0	2014	2	9	NA	3	0	0	0	0	0	0	0	0	28	0
84.7127	1	4	1	1	1	0	0	0	1	0	0	0	0	1	0	0	0	0	0	2014	3	6	NA	3	0	0	0	0	0	0	0	0	27	0
51.1824	0	4	0	0	0	0	0	0	0	0	0	1	0	0	1	0	0	0	0	2014	2	30	NA	1	0	0	0	0	0	0	0	0	29	0
70.0057	0	3	0	1	0	1	0	0	0	0	0	0	0	1	0	0	0	0	0	2014	2	10	NA	3	0	0	0	0	0	0	0	0	28	0
65.4606	1	3	1	1	1	1	1	0	0	0	0	0	0	0	0	0	0	0	0	2014	1	55	5	2	0	1	0	0	0	0	0	0	26	0
62.0528	1	3	0	0	0	0	0	0	0	0	0	0	1	1	1	0	0	0	0	2014	1	21	8	1	0	0	0	0	0	0	0	0	27	0
77.8473	0	3	1	0	1	1	0	0	0	0	0	1	0	1	0	0	1	1	0	2014	3	17	NA	3	0	1	0	0	0	0	0	0	30	0
52.1108	1	2	1	0	0	1	1	0	0	0	0	0	0	0	1	0	0	0	0	2014	3	43	NA	3	0	0	0	0	0	0	0	0	26	0
71.5677	1	3	1	1	0	0	0	0	0	0	0	0	0	1	0	0	0	0	0	2014	3	3	NA	2	1	0	0	0	0	0	0	0	19	0
82.6811	0	2	1	1	0	0	0	0	1	0	0	0	0	1	0	0	0	0	0	2014	2	20	NA	3	1	1	0	0	0	0	0	0	24	0
75.35	0	3	1	1	1	1	0	0	1	0	0	0	0	0	0	0	1	0	0	2014	2	56	NA	3	0	0	0	0	0	0	0	1	35	0
64.1255	1	3	0	0	0	0	0	0	0	0	0	0	0	0	1	0	0	0	0	2014	1	27	5	1	0	1	0	0	0	0	0	0	23	0
46.7936	1	2	1	1	0	0	0	0	0	0	0	0	0	0	0	0	1	0	0	2014	1	4	3	3	0	1	0	0	0	0	0	0	11	0
70.0546	1	3	1	1	1	1	0	0	0	0	1	0	0	0	0	0	0	0	0	2014	3	8	NA	1	0	1	0	0	0	0	0	0	23	0
47.1824	0	4	1	1	0	0	1	1	1	0	0	0	0	0	0	0	0	0	0	2014	3	18	NA	1	0	0	0	0	0	0	0	0	27	0
46.5548	1	2	1	1	0	0	0	1	1	0	0	0	0	0	0	0	0	0	0	2014	2	22	NA	2	1	1	0	0	0	0	0	0	17	0
55.727	1	3	1	0	1	0	0	0	0	0	0	0	0	1	0	0	0	0	0	2014	3	5	NA	1	1	0	0	0	0	0	0	0	19	0
64.0919	1	3	1	0	0	0	0	0	0	0	0	0	0	1	0	0	0	0	0	2014	3	9	NA	3	0	0	0	0	0	0	0	0	22	0
81.4178	0	3	1	1	0	0	0	0	0	0	0	0	1	0	1	0	0	0	0	2014	2	10	NA	1	0	1	0	0	0	0	1	0	35	0
50.4892	1	3	1	0	0	0	1	0	0	0	0	1	1	1	0	1	0	0	0	2014	2	7	NA	1	1	0	0	0	0	0	0	0	26	0
68.9234	0	3	1	1	0	0	0	0	0	0	0	0	0	1	0	0	0	0	0	2014	2	18	NA	2	1	0	0	0	0	0	0	0	25	0
79.0763	1	2	1	1	0	1	0	0	0	0	0	0	1	0	0	0	0	0	0	2014	2	20	NA	3	0	1	0	0	0	0	0	0	27	0
62.6076	1	3	1	0	0	0	0	0	0	0	0	0	0	0	1	0	0	0	0	2013	3	22	NA	1	0	1	0	0	0	0	0	0	27	0
60.3842	0	2	1	0	0	1	0	0	0	0	0	0	0	0	0	0	0	0	0	2014	2	7	NA	3	0	0	0	0	0	0	0	0	16	1
46.2141	0	1	0	0	0	0	0	1	1	0	0	0	0	0	0	0	1	0	0	2014	3	21	NA	3	0	1	0	0	0	0	0	0	19	0
76.9211	0	3	1	0	1	1	0	0	0	0	1	0	0	0	0	1	0	1	0	2014	1	48	3	2	0	0	1	0	0	0	0	0	22	0
40.6696	1	4	1	0	0	0	1	0	0	0	0	0	1	0	0	0	1	0	0	2014	1	35	15	1	0	0	0	0	0	0	0	0	31	0
52.111	1	3	0	0	0	0	0	0	0	0	0	0	0	0	0	0	0	0	0	2014	3	4	NA	1	0	1	0	0	0	0	0	0	16	0
51.9982	1	2	1	1	1	1	0	0	0	0	1	1	0	0	0	0	0	0	0	2014	3	25	NA	1	0	1	0	1	1	0	0	1	17	1
64.9595	0	2	1	0	0	0	0	0	0	0	0	0	0	0	0	0	1	0	0	2014	2	12	NA	3	0	0	0	0	0	0	0	0	22	0
76.5175	1	3	1	1	0	1	0	0	0	0	1	0	0	0	0	0	0	0	0	2014	2	24	NA	3	1	0	0	0	0	0	0	0	29	0
55.4655	1	2	0	0	0	1	0	0	0	0	0	0	0	0	1	0	1	0	0	2014	3	12	NA	2	0	0	0	0	0	0	0	0	21	0
68.6365	1	3	1	0	0	0	0	0	0	0	0	0	0	1	0	0	0	0	0	2014	3	10	NA	3	0	0	0	0	0	0	0	0	24	0
58.2704	0	4	1	1	0	1	1	0	0	0	0	0	1	1	0	1	0	1	0	2014	3	4	NA	1	1	1	0	0	0	0	0	0	24	0
38.991	0	4	1	1	0	0	1	0	1	0	0	1	0	0	0	0	1	0	0	2014	2	11	NA	1	0	1	0	0	0	0	0	0	31	0
82.5812	0	3	1	0	1	1	0	1	0	0	0	0	0	1	0	0	0	0	0	2014	2	10	NA	3	0	1	0	0	0	0	0	0	28	0
67.2384	1	3	0	0	0	1	0	0	0	0	1	0	0	0	0	0	0	1	0	2014	2	75	NA	3	0	1	0	0	0	0	0	0	28	0
64.3615	0	3	1	0	0	0	0	0	0	0	0	0	0	0	1	0	0	0	0	2014	3	52	NA	1	1	0	0	0	0	0	0	0	29	0
47.3423	1	3	0	0	0	0	0	0	0	0	0	0	0	0	0	0	0	0	0	2014	3	7	NA	1	0	0	0	0	0	0	0	0	19	1
69.6253	1	3	1	0	0	0	0	0	0	0	0	0	0	0	0	0	0	0	0	2014	2	4	NA	1	0	0	0	0	0	0	0	0	19	0
83.7522	0	3	1	1	0	0	1	0	1	0	0	0	0	0	0	0	0	0	0	2014	3	15	NA	1	0	0	0	0	0	0	0	0	30	0
51.3995	0	3	1	1	0	0	1	0	0	0	0	1	1	0	0	0	0	0	0	2014	2	10	NA	1	0	1	0	0	0	0	0	0	30	0
42.5804	1	3	1	1	0	0	0	0	1	0	0	0	0	0	1	0	1	0	0	2014	2	3	NA	1	0	0	0	0	0	0	0	0	27	0
58.0997	1	3	1	0	0	1	1	0	0	0	0	0	0	1	1	0	0	0	0	2014	3	3	NA	1	0	0	0	0	0	0	0	0	23	0
65.1977	1	3	1	1	0	0	1	1	1	0	0	1	0	0	0	0	0	0	0	2014	2	23	NA	1	0	0	0	0	0	0	0	0	29	0
65.5481	0	3	1	1	0	1	1	0	0	0	0	0	0	1	0	0	0	0	0	2014	3	6	NA	1	0	0	0	0	0	0	0	0	25	0
40.4165	1	3	1	1	0	1	0	0	0	0	0	0	0	0	0	0	0	0	0	2014	1	12	7	1	1	0	0	0	0	0	0	0	20	1
60.2461	0	3	1	0	0	1	0	0	0	0	0	0	1	0	0	0	1	0	0	2014	3	23	NA	1	0	0	0	0	0	0	0	0	30	0
68.3676	1	3	0	1	0	1	0	0	0	0	0	1	0	0	1	0	0	0	0	2014	2	27	NA	3	1	0	0	0	0	0	0	0	32	0
63.5025	1	3	1	0	0	1	1	0	0	0	1	0	0	0	0	1	0	0	0	2014	2	13	NA	1	0	0	0	0	0	0	0	0	26	0
57.9401	1	2	0	0	0	0	0	0	0	0	0	0	0	0	0	0	0	0	0	2014	2	7	NA	3	0	0	0	0	0	0	0	0	15	1
22.8501	0	4	1	1	1	0	1	0	0	0	0	1	0	0	0	0	0	0	0	2014	3	16	NA	1	1	0	0	0	0	0	0	0	27	0
54.6628	1	3	1	1	0	0	0	0	1	0	0	0	0	0	0	0	0	0	0	2014	3	9	NA	1	0	0	0	0	0	0	0	0	21	1
52.5115	0	4	1	1	1	1	1	0	1	0	0	1	1	0	1	0	0	0	0	2014	2	35	NA	1	0	0	0	0	0	0	1	0	37	0
76.1379	0	3	1	0	0	0	0	0	0	0	0	0	0	1	0	0	0	0	0	2014	2	22	NA	3	0	0	0	0	0	0	0	0	27	0
43.3513	1	3	1	1	0	0	1	0	0	0	0	0	0	0	0	0	1	0	0	2014	1	45	17	3	1	1	0	0	0	0	0	0	32	0
72.7628	0	3	1	0	1	1	0	0	1	1	0	0	0	0	0	0	0	0	0	2014	1	12	0	3	0	0	0	0	0	0	0	0	19	1
40.2206	1	3	1	1	0	1	0	0	0	0	0	0	0	0	0	0	0	0	0	2015	2	7	NA	2	0	0	0	0	0	0	0	0	21	0
50.5228	0	3	1	1	1	1	0	1	1	0	0	0	1	1	0	0	0	0	0	2014	1	38	2	1	0	1	0	0	0	0	1	1	23	0
82.9345	0	3	1	0	1	0	0	1	0	0	0	0	0	1	0	0	0	0	0	2014	1	3	1	1	0	1	0	0	0	0	0	0	14	0
75.2736	1	3	1	0	0	0	0	0	1	0	1	0	0	0	0	0	0	0	0	2014	3	37	NA	1	0	0	0	0	0	0	0	0	26	0
87.2955	0	3	1	1	0	0	0	1	1	0	0	0	0	1	0	0	0	0	0	2014	2	13	NA	1	0	0	0	0	0	0	0	0	28	0
56.5597	1	3	1	1	1	1	1	0	1	0	0	0	1	1	0	0	1	0	0	2015	1	23	0	1	0	0	0	0	0	0	0	0	28	0
18.258	0	3	1	0	0	0	1	0	0	0	0	0	0	0	0	0	0	0	0	2015	1	6	15	1	0	0	0	0	0	0	0	0	19	0
78.5738	1	3	1	1	0	1	0	0	0	0	0	0	0	1	0	0	0	1	0	2015	2	12	NA	3	1	0	0	0	0	0	0	0	28	0
76.6827	1	2	0	1	0	1	0	0	0	0	1	0	0	1	0	0	0	0	0	2015	3	5	NA	3	0	0	0	0	0	0	0	0	15	0
87.3432	0	3	1	0	1	1	0	0	1	0	1	1	0	0	0	0	0	1	0	2015	1	11	9	2	1	1	0	0	0	0	0	0	21	1
52.8702	0	3	0	0	0	0	0	0	0	0	0	0	0	0	0	0	1	0	0	2015	1	15	15	3	0	0	0	0	0	0	0	0	24	0
57.8063	0	3	1	0	0	0	0	1	1	0	0	0	0	1	0	0	0	0	0	2015	3	55	NA	3	0	0	0	0	0	0	0	0	26	0
76.5285	1	2	1	1	0	1	0	1	1	0	0	1	0	0	0	0	1	0	0	2014	2	40	NA	3	1	0	0	0	0	0	0	0	28	0
